# Supplementary material for: Effects of High Hydrostatic Pressure on Expression Profiles of In Vitro Produced Vitrified Bovine Blastocysts
Source: Sci Rep. 2016 Feb 17;6:21215. doi: 10.1038/srep21215 (PMC4756375; doi:10.1038/srep21215)
Supplement: Supplementary Table S1 [file srep21215-s2.xls]

## Sheet: Sheet1
Table S1. All differentially expressed genes found in this study
Probe	UniGene ID	Gene Name	Gene Product
4927	Bt.55759	DKFZp434K1815	hypothetical protein DKFZp434K1815
3757	Bt.2005	LSM1	LSM1 homolog, U6 small nuclear RNA associated (S. cerevisiae)
6288	Bt.13965	CNTNAP1	contactin associated protein 1
8731	Bt.27784	PPP1R10	protein phosphatase 1, regulatory (inhibitor) subunit 10
2287	Bt.27376	Bag4	BCL2-associated athanogene 4
2719	Bt.75092	DIDO1	death inducer-obliterator 1
6779	Bt.90151	LOC100008589	28S ribosomal RNA
2380	Bt.23564	C6orf120	chromosome 6 open reading frame 120
8859	Bt.27784	PPP1R10	protein phosphatase 1, regulatory (inhibitor) subunit 10
3495	Bt.8279	C3orf60	chromosome 3 open reading frame 60
9586	Bt.88378	KIAA1303	raptor
6419	Bt.13965	CNTNAP1	contactin associated protein 1
288	Bt.28094	CASP7	caspase 7, apoptosis-related cysteine peptidase
3623	Bt.8279	C3orf60	chromosome 3 open reading frame 60
9896	Bt.58080	ZNF3	zinc finger protein 3
10009	Bt.48940	PPAP2B	phosphatidic acid phosphatase type 2B
2357	Bt.5184	Ankrd40	ankyrin repeat domain 40
2263	Bt.23564	C6orf120	chromosome 6 open reading frame 120
6641	Bt.90151	LOC100008589	28S ribosomal RNA
1090	Bt.7391	APLP1	amyloid beta (A4) precursor-like protein 1
1536	Bt.66354	POLR2L	polymerase (RNA) II (DNA directed) polypeptide L, 7.6kDa
9438	Bt.88378	KIAA1303	raptor
2402	Bt.7873	BCAM	basal cell adhesion molecule (Lutheran blood group)
9762	Bt.58080	ZNF3	zinc finger protein 3
6978	Bt.22374	MGC137396	similar to CG9339-PF
3888	Bt.2005	LSM1	LSM1 homolog, U6 small nuclear RNA associated (S. cerevisiae)
1895	Bt.42858	ABCC5	ATP-binding cassette, sub-family C (CFTR/MRP), member 5
2285	Bt.7873	BCAM	basal cell adhesion molecule (Lutheran blood group)
3093	Bt.53211	LOC615039	hypothetical LOC615039
1662	Bt.66354	POLR2L	polymerase (RNA) II (DNA directed) polypeptide L, 7.6kDa
3177	Bt.48951	ASB11	ankyrin repeat and SOCS box-containing 11
747	Bt.28249	SEC24A	SEC24 related gene family, member A (S. cerevisiae)
2575	Bt.2041	AP2A2	adaptor-related protein complex 2, alpha 2 subunit
9020	Bt.4586	GNG2	guanine nucleotide binding protein (G protein), gamma 2
1477	Bt.12399	NEU1	sialidase 1 (lysosomal sialidase)
6849	Bt.22374	MGC137396	similar to CG9339-PF
8159	Bt.89557	NA	Transcribed locus
4237	Bt.87845	COX5B	cytochrome c oxidase subunit Vb
4305	Bt.89659	FKBP9L	FK506 binding protein 9-like
8416	Bt.21965	ZNF358	zinc finger protein 358
1767	Bt.42858	ABCC5	ATP-binding cassette, sub-family C (CFTR/MRP), member 5
5625	Bt.45080	LRRC45	leucine rich repeat containing 45
8432	Bt.5633	TMEM129	transmembrane protein 129
7909	Bt.64563	RFFL	ring finger and FYVE-like domain containing 1
5766	Bt.65363	C16orf69	chromosome 16 open reading frame 69
5328	Bt.55867	HSPC152	hypothetical protein HSPC152
320		TMEM121	transmembrane protein 121
8747	Bt.23521	DUSP26	dual specificity phosphatase 26 (putative)
2441	Bt.2041	AP2A2	adaptor-related protein complex 2, alpha 2 subunit
8883	Bt.4586	GNG2	guanine nucleotide binding protein (G protein), gamma 2
11924	Bt.37906	YOD1	YOD1 OTU deubiquinating enzyme 1 homolog (S. cerevisiae)
893	Bt.59331	UAP1	UDP-N-acteylglucosamine pyrophosphorylase 1
1897	Bt.12732	NYREN18	NEDD8 ultimate buster-1
2569	Bt.7562	FLJ41352	FLJ41352 protein
4162	Bt.89659	FKBP9L	FK506 binding protein 9-like
5332	Bt.12314	PFKFB3	6-phosphofructo-2-kinase/fructose-2,6-biphosphatase 3
904	Bt.7418	ANKH	ankylosis, progressive homolog (mouse)
4243	Bt.6710	LOC440330	hypothetical LOC440330
4349	Bt.66386	WRNIP1	Werner helicase interacting protein 1
4380	Bt.87845	COX5B	cytochrome c oxidase subunit Vb
8808	Bt.53659	ABHD13	abhydrolase domain containing 13
3287	Bt.48951	ASB11	ankyrin repeat and SOCS box-containing 11
1436	Bt.6451	HIST1H1E	histone cluster 1, H1e
1603	Bt.12399	NEU1	sialidase 1 (lysosomal sialidase)
8644	Bt.8738	HSPH1	heat shock 105kDa/110kDa protein 1
10144	Bt.48940	PPAP2B	phosphatidic acid phosphatase type 2B
5355	Bt.269	ATP2C1	ATPase, Ca++ transporting, type 2C, member 1
2339	Bt.52556	RCP9	calcitonin gene-related peptide-receptor component protein
781	Bt.7418	ANKH	ankylosis, progressive homolog (mouse)
1841	Bt.12138	RP11-413M3.2	similar to CG12379-PA
4205	Bt.66386	WRNIP1	Werner helicase interacting protein 1
586	Bt.12578	ORC5L	origin recognition complex, subunit 5-like (yeast)
5212	Bt.12314	PFKFB3	6-phosphofructo-2-kinase/fructose-2,6-biphosphatase 3
770	Bt.59331	UAP1	UDP-N-acteylglucosamine pyrophosphorylase 1
8983	Bt.45485	KLF9	Kruppel-like factor 9
1685	Bt.77469	KCTD20	potassium channel tetramerisation domain containing 20
967	Bt.73261	LOC513955	hypothetical LOC513955
8617	Bt.23521	DUSP26	dual specificity phosphatase 26 (putative)
9505	Bt.46839	SNRPD2	small nuclear ribonucleoprotein D2 polypeptide 16.5kDa
4808	Bt.55759	DKFZp434K1815	hypothetical protein DKFZp434K1815
4386	Bt.6710	LOC440330	hypothetical LOC440330
10996	Bt.22526	HSPB8	heat shock 22kDa protein 8
8250	Bt.22175	KCNT1	potassium channel, subfamily T, member 1
9907	Bt.59214	FGD5	FYVE, RhoGEF and PH domain containing 5
9654	Bt.46839	SNRPD2	small nuclear ribonucleoprotein D2 polypeptide 16.5kDa
4144	Bt.49595	TMEM111	transmembrane protein 111
8544	Bt.21965	ZNF358	zinc finger protein 358
4834	Bt.8545	MRPL43	mitochondrial ribosomal protein L43
5208	Bt.55867	HSPC152	hypothetical protein HSPC152
9121	Bt.45485	KLF9	Kruppel-like factor 9
8774	Bt.8738	HSPH1	heat shock 105kDa/110kDa protein 1
3089	Bt.22538	FZD8	frizzled homolog 8 (Drosophila)
2133	Bt.4185	NHP2L1	NHP2 non-histone chromosome protein 2-like 1 (S. cerevisiae)
5945	Bt.26976	COX11	COX11 homolog, cytochrome c oxidase assembly protein (yeast)
5154	Bt.52786	LOC100008588	18S ribosomal RNA
2970	Bt.53211	LOC615039	hypothetical LOC615039
1968	Bt.53760	LOC728216	similar to ubiquitin specific peptidase 18
5262	Bt.8206	SFRS7	splicing factor, arginine/serine-rich 7, 35kDa
7305	Bt.89284	LOC100008589	28S ribosomal RNA
2404	Bt.27376	Bag4	BCL2-associated athanogene 4
7223	Bt.500	HK1	hexokinase 1
3865	Bt.52937	hCG_20417	mitochondrial ribosomal protein L20
403	Bt.28094	CASP7	caspase 7, apoptosis-related cysteine peptidase
1769	Bt.12732	NYREN18	NEDD8 ultimate buster-1
5768	Bt.49597	LOC528919	similar to F-box and WD-40 domain protein 12
3414	Bt.61384	UNC84B	unc-84 homolog B (C. elegans)
2079	Bt.53760	LOC728216	similar to ubiquitin specific peptidase 18
7060	Bt.11280	BANP	BTG3 associated nuclear protein
6385	Bt.9092	POLR2G	polymerase (RNA) II (DNA directed) polypeptide G
3885	Bt.51520	C14orf94	chromosome 14 open reading frame 94
4656	Bt.32544	NVL	nuclear VCP-like
7185	Bt.11280	BANP	BTG3 associated nuclear protein
9205	Bt.21568	FAM118B	family with sequence similarity 118, member B
1402	Bt.4279	SHC1	SHC (Src homology 2 domain containing) transforming protein 1
8583	Bt.52379	QRICH1	glutamine-rich 1
7986	Bt.66	NDUFA3	NADH dehydrogenase (ubiquinone) 1 alpha subcomplex, 3, 9kDa
3733	Bt.52937	hCG_20417	mitochondrial ribosomal protein L20
2027	Bt.10259	PLK2	polo-like kinase 2 (Drosophila)
4986	Bt.89574	KIAA0182	KIAA0182
9829	Bt.27267	TMEM4	transmembrane protein 4
6659	Bt.3196	STRA6	stimulated by retinoic acid gene 6 homolog (mouse)
5633	Bt.2568	ADFP	adipose differentiation-related protein
123	Bt.64291	H3F3A	H3 histone, family 3A
5025	Bt.52786	LOC100008588	18S ribosomal RNA
393	Bt.58700	C9orf58	chromosome 9 open reading frame 58
9501
11807	Bt.37906	YOD1	YOD1 OTU deubiquinating enzyme 1 homolog (S. cerevisiae)
870	Bt.28249	SEC24A	SEC24 related gene family, member A (S. cerevisiae)
10034	Bt.7363	LOC789389	similar to Wolf-Hirschhorn syndrome candidate 2 protein
7097	Bt.500	HK1	hexokinase 1
3739	Bt.28081	POGZ	pogo transposable element with ZNF domain
89	Bt.32543	IPO8	importin 8
3754	Bt.51520	C14orf94	chromosome 14 open reading frame 94
2654	Bt.4298	GPR172B	G protein-coupled receptor 172B
626	Bt.38424	DST	dystonin
5818	Bt.26976	COX11	COX11 homolog, cytochrome c oxidase assembly protein (yeast)
5495	Bt.2568	ADFP	adipose differentiation-related protein
1640	Bt.49587	GPI	glucose phosphate isomerase
7811	Bt.39540	IL15RA	interleukin 15 receptor, alpha
7448	Bt.89284	LOC100008589	28S ribosomal RNA
3263	Bt.37779	BPHL	biphenyl hydrolase-like (serine hydrolase; breast epithelial mucin-associated antigen)
9186	Bt.65788		Transcribed locus
2167	Bt.20080	WSB1	WD repeat and SOCS box-containing 1
9208	Bt.26958	LOC788996	similar to Potassium/sodium hyperpolarization-activated cyclic nucleotide-gated channel 2 (Brain cyclic nucleotide-gated channel 2) (BCNG-2)
6252	Bt.9092	POLR2G	polymerase (RNA) II (DNA directed) polypeptide G
1401	Bt.3199	RUSC1	RUN and SH3 domain containing 1
2193	Bt.52796	COPS6	COP9 constitutive photomorphogenic homolog subunit 6 (Arabidopsis)
7856	Bt.66	NDUFA3	NADH dehydrogenase (ubiquinone) 1 alpha subcomplex, 3, 9kDa
5236	Bt.269	ATP2C1	ATPase, Ca++ transporting, type 2C, member 1
8035	Bt.38851	RHPN2	rhophilin, Rho GTPase binding protein 2
2807	Bt.64366	NDUFC2	NADH dehydrogenase (ubiquinone) 1, subcomplex unknown, 2, 14.5kDa
2521	Bt.4298	GPR172B	G protein-coupled receptor 172B
11261	Bt.9525	RNF113A	ring finger protein 113A
5727	Bt.70	NDUFB10	NADH dehydrogenase (ubiquinone) 1 beta subcomplex, 10, 22kDa
5271	Bt.4908	RBBP7	retinoblastoma binding protein 7
5894	Bt.65363	C16orf69	chromosome 16 open reading frame 69
5840	Bt.1658	DUSP1	dual specificity phosphatase 1
2986	Bt.27527	STXBP3	syntaxin binding protein 3
9337	Bt.26958	LOC788996	similar to Potassium/sodium hyperpolarization-activated cyclic nucleotide-gated channel 2 (Brain cyclic nucleotide-gated channel 2) (BCNG-2)
2223	Bt.52556	RCP9	calcitonin gene-related peptide-receptor component protein
12100	Bt.30953	DOCK1	dedicator of cytokinesis 1
6155	Bt.7804	GYG1	glycogenin 1
7816	Bt.6438	TGFB2	transforming growth factor, beta 2
1560	Bt.77469	KCTD20	potassium channel tetramerisation domain containing 20
6408	Bt.52209	RAD54B	RAD54 homolog B (S. cerevisiae)
2274	Bt.44330	LRP10	low density lipoprotein receptor-related protein 10
4802	Bt.22766	SART3	squamous cell carcinoma antigen recognized by T cells 3
5966	Bt.5519	TncRNA	trophoblast-derived noncoding RNA
1689	Bt.39564	LOC506268	similar to C2orf29 protein
8404	Bt.76983	BIRC5	Baculoviral IAP repeat-containing 5 (survivin)
8640	Bt.44264	LTF	lactotransferrin
5165	Bt.2056	APEH	N-acylaminoacyl-peptide hydrolase
3375	Bt.37779	BPHL	biphenyl hydrolase-like (serine hydrolase; breast epithelial mucin-associated antigen)
2830	Bt.75092	DIDO1	death inducer-obliterator 1
11731	Bt.22575	TMEM167	transmembrane protein 167
506	Bt.6024	POLR3K	polymerase (RNA) III (DNA directed) polypeptide K, 12.3 kDa
8460	Bt.5530	DHRS3	dehydrogenase/reductase (SDR family) member 3
8533	Bt.76983	BIRC5	Baculoviral IAP repeat-containing 5 (survivin)
8128	Bt.33726	NPY	neuropeptide Y
385	Bt.36587	APLN	apelin, AGTRL1 ligand
4066	Bt.73096	CTH	cystathionase (cystathionine gamma-lyase)
7061	Bt.42818	POLR3B	polymerase (RNA) III (DNA directed) polypeptide B
1273	Bt.4279	SHC1	SHC (Src homology 2 domain containing) transforming protein 1
758	Bt.21023	AS3MT	arsenic (+3 oxidation state) methyltransferase
3541	Bt.61384	UNC84B	unc-84 homolog B (C. elegans)
3518	Bt.28502	FAM83D	family with sequence similarity 83, member D
281	Bt.9783	DDX3X	DEAD (Asp-Glu-Ala-Asp) box polypeptide 3, X-linked
2111	Bt.9186	FBXL3	F-box and leucine-rich repeat protein 3
8679	Bt.53659	ABHD13	abhydrolase domain containing 13
2240	Bt.5184	Ankrd40	ankyrin repeat domain 40
9071	Bt.66625	CNOT4	CCR4-NOT transcription complex, subunit 4
2887	Bt.61617	UHRF2	ubiquitin-like, containing PHD and RING finger domains, 2
2559	Bt.64693	Dnaja1	DnaJ (Hsp40) homolog, subfamily A, member 1
42	Bt.34521	RBM12	RNA binding motif protein 12
6830	Bt.52335	IFT57	intraflagellar transport 57 homolog (Chlamydomonas)
8292	Bt.89557		Transcribed locus
11028	Bt.30639	CNOT2	CCR4-NOT transcription complex, subunit 2
7556	Bt.63484	SURF2	surfeit 2
1307	Bt.6451	HIST1H1E	histone cluster 1, H1e
13	Bt.64291	H3F3A	H3 histone, family 3A
708	Bt.732		Transcribed locus
3393	Bt.28502	FAM83D	family with sequence similarity 83, member D
11811	Bt.625	C6orf106	hypothetical protein LOC617655
1858	Bt.62530	ITPK1	inositol 1,3,4-triphosphate 5/6 kinase
4505	Bt.15915	IPO11	importin 11
437		TMEM121	transmembrane protein 121
1019	Bt.9195	SIVA1	SIVA1, apoptosis-inducing factor
4043
4008	Bt.26835	RANGNRF	RAN guanine nucleotide release factor
5896	Bt.49597	LOC528919	similar to F-box and WD-40 domain protein 12
10194	Bt.62845	ASAH1	N-acylsphingosine amidohydrolase (acid ceramidase) 1
6897	Bt.21510	GPR107	G protein-coupled receptor 107
3939	Bt.73096	CTH	cystathionase (cystathionine gamma-lyase)
3585	Bt.26997	Ptpmt1	protein tyrosine phosphatase, mitochondrial 1
1794	Bt.64539	QSCN6	quiescin Q6
538	Bt.13737	GALK2	galactokinase 2
1290	Bt.63116	AKR1B1	aldo-keto reductase family 1, member B1 (aldose reductase)
4532	Bt.4949	SF3B5	splicing factor 3b, subunit 5, 10kDa
4001	Bt.26739	TOMM40L	translocase of outer mitochondrial membrane 40 homolog (yeast)-like
1109	Bt.17683	DBF4	DBF4 homolog (S. cerevisiae)
6960	Bt.52335	IFT57	intraflagellar transport 57 homolog (Chlamydomonas)
7496	Bt.10332	Cramp1l	Crm, cramped-like (Drosophila)
4952	Bt.2642	ZNF706	zinc finger protein 706
2391	Bt.44330	LRP10	low density lipoprotein receptor-related protein 10
779	Bt.90218	TES	testis derived transcript (3 LIM domains)
5487	Bt.45080	LRRC45	leucine rich repeat containing 45
10232	Bt.1858	C20orf108	chromosome 20 open reading frame 108
971	Bt.7391	APLP1	amyloid beta (A4) precursor-like protein 1
8117	Bt.22175	KCNT1	potassium channel, subfamily T, member 1
5040	Bt.1786	YME1L1	YME1-like 1 (S. cerevisiae)
11140	Bt.9525	RNF113A	ring finger protein 113A
9841	Bt.87389	GAPDH	glyceraldehyde-3-phosphate dehydrogenase
8877	Bt.48519	RBPMS	RNA binding protein with multiple splicing
1902	Bt.12743	ABCD4	ATP-binding cassette, sub-family D (ALD), member 4
10681	Bt.59095	C9orf97	chromosome 9 open reading frame 97
279	Bt.58700	C9orf58	chromosome 9 open reading frame 58
1514	Bt.49587	GPI	glucose phosphate isomerase
5186	Bt.57711	NDUFB8	NADH dehydrogenase (ubiquinone) 1 beta subcomplex, 8, 19kDa
4400	Bt.49192	RPL15	ribosomal protein L15
2020	Bt.4185	NHP2L1	NHP2 non-histone chromosome protein 2-like 1 (S. cerevisiae)
1419	Bt.63116	AKR1B1	aldo-keto reductase family 1, member B1 (aldose reductase)
2471	Bt.49501	C15orf40	chromosome 15 open reading frame 40
8041	Bt.64563	RFFL	ring finger and FYVE-like domain containing 1
4274	Bt.11909	DUSP6	dual specificity phosphatase 6
5773	Bt.38862	RALA	v-ral simian leukemia viral oncogene homolog A (ras related)
4027	Bt.11096	KPNA4	karyopherin alpha 4 (importin alpha 3)
2112	Bt.44470	SATB1	SATB homeobox 1
4931	Bt.27370	HEATR3	HEAT repeat containing 3
5036	Bt.2056	APEH	N-acylaminoacyl-peptide hydrolase
6501	Bt.48788	RAB30	RAB30, member RAS oncogene family
5382	Bt.8206	SFRS7	splicing factor, arginine/serine-rich 7, 35kDa
10097	Bt.1858	C20orf108	chromosome 20 open reading frame 108
519	Bt.49151	LOC729046	similar to 60S ribosomal protein L17 (L23)
11849	Bt.9469	DNAJC10	DnaJ (Hsp40) homolog, subfamily C, member 10
6124	Bt.43820	RPL36	ribosomal protein L36
1818	Bt.62762	LOC124446	hypothetical protein BC017488
2435	Bt.7562	FLJ41352	FLJ41352 protein
4263	Bt.23076	C1orf93	chromosome 1 open reading frame 93
636	Bt.6024	POLR3K	polymerase (RNA) III (DNA directed) polypeptide K, 12.3 kDa
2709	Bt.21070	MRPL10	mitochondrial ribosomal protein L10
5854	Bt.70	NDUFB10	NADH dehydrogenase (ubiquinone) 1 beta subcomplex, 10, 22kDa
4257	Bt.49192	RPL15	ribosomal protein L15
4914	Bt.64707	LOC146346	hypothetical protein LOC146346
4406	Bt.23076	C1orf93	chromosome 1 open reading frame 93
7684	Bt.39540	IL15RA	interleukin 15 receptor, alpha
265	Bt.20277	TOP2A	topoisomerase (DNA) II alpha 170kDa
4018	Bt.49595	TMEM111	transmembrane protein 111
4665	Bt.4949	SF3B5	splicing factor 3b, subunit 5, 10kDa
8266	Bt.16440	USP6NL	USP6 N-terminal like
5987	Bt.13810	U2AF1	U2 small nuclear RNA auxiliary factor 1
8588	Bt.5530	DHRS3	dehydrogenase/reductase (SDR family) member 3
5	Bt.29924	MDM4	Mdm4, transformed 3T3 cell double minute 4, p53 binding protein (mouse)
6339	Bt.44021	WDR8	WD repeat domain 8
2053	Bt.20080	WSB1	WD repeat and SOCS box-containing 1
1886	Bt.76825	LOC789371	hypothetical protein LOC789371
395	Bt.9783	DDX3X	DEAD (Asp-Glu-Ala-Asp) box polypeptide 3, X-linked
942	Bt.6650	GGH	gamma-glutamyl hydrolase (conjugase, folylpolygammaglutamyl hydrolase)
1782	Bt.53344	ARHGAP21	Rho GTPase activating protein 21
3806	Bt.25997	CABLES1	Cdk5 and Abl enzyme substrate 1
10961	Bt.20683	TP53INP2	tumor protein p53 inducible nuclear protein 2
4345	Bt.17589	DMTF1	cyclin D binding myb-like transcription factor 1
2992	Bt.18512	ASF1A	ASF1 anti-silencing function 1 homolog A (S. cerevisiae)
289	Bt.21926	LOC508142	similar to translocase of outer mitochondrial membrane 34
4418	Bt.11909	DUSP6	dual specificity phosphatase 6
2776	Bt.61617	UHRF2	ubiquitin-like, containing PHD and RING finger domains, 2
6018	Bt.7804	GYG1	glycogenin 1
3472	Bt.49273	POLR2F	polymerase (RNA) II (DNA directed) polypeptide F
7594	Bt.11282		Transcribed locus
2877	Bt.30434	SFRS9	splicing factor, arginine/serine-rich 9
884	Bt.49509	LZTFL1	leucine zipper transcription factor-like 1
10764
3054	Bt.43655	MGC152057	hypothetical LOC507084
11275	Bt.2988	GNG11	guanine nucleotide binding protein (G protein), gamma 11
11761	Bt.17953	FOXP1	forkhead box P1
564	Bt.28460	SNRPD3	small nuclear ribonucleoprotein D3 polypeptide 18kDa
7968	Bt.49157	APOA1	apolipoprotein A-I
3701	Bt.24435	SYNCRIP	synaptotagmin binding, cytoplasmic RNA interacting protein
3833	Bt.24435	SYNCRIP	synaptotagmin binding, cytoplasmic RNA interacting protein
2634	Bt.90254	HDAC8	histone deacetylase 8
5114	Bt.89574	KIAA0182	KIAA0182
10059	Bt.62845	ASAH1	N-acylsphingosine amidohydrolase (acid ceramidase) 1
2555	Bt.5528	SLC7A5	solute carrier family 7 (cationic amino acid transporter, y+ system), member 5
8529	Bt.7930	NUCB1	nucleobindin 1
2422	Bt.5528	SLC7A5	solute carrier family 7 (cationic amino acid transporter, y+ system), member 5
1116	Bt.25186	BCAT1	branched chain aminotransferase 1, cytosolic
10864	Bt.22526	HSPB8	heat shock 22kDa protein 8
7027	Bt.21510	GPR107	G protein-coupled receptor 107
8133	Bt.16440	USP6NL	USP6 N-terminal like
6908	Bt.2453	POLR2H	polymerase (RNA) II (DNA directed) polypeptide H
4183	Bt.89506	NSL1	NSL1, MIND kinetochore complex component, homolog (S. cerevisiae)
2934	Bt.17132	KRIT1	KRIT1, ankyrin repeat containing
3818	Bt.22310	ARIH2	ariadne homolog 2 (Drosophila)
10834	Bt.18408	CCDC117	coiled-coil domain containing 117
1731	Bt.62530	ITPK1	inositol 1,3,4-triphosphate 5/6 kinase
4884		SEMA3G	sema domain, immunoglobulin domain (Ig), short basic domain, secreted, (semaphorin) 3G
3736	Bt.49705	PRDX6	peroxiredoxin 6
3794	Bt.44982	CHRNA10	cholinergic receptor, nicotinic, alpha 10
3045	Bt.36226	SMNDC1	survival motor neuron domain containing 1
9773	Bt.59214	FGD5	FYVE, RhoGEF and PH domain containing 5
3140	Bt.56130	SIAHBP1	fuse-binding protein-interacting repressor
11668	Bt.49238	HPRT1	hypoxanthine phosphoribosyltransferase 1 (Lesch-Nyhan syndrome)
6217	Bt.11128	MGC140717	similar to uracil-DNA glycosylase isoform UNG2
2865	Bt.89629	EIF4B	eukaryotic translation initiation factor 4B
4134	Bt.26835	RANGNRF	RAN guanine nucleotide release factor
3109	Bt.27527	STXBP3	syntaxin binding protein 3
3671	Bt.27129	SLC39A9	solute carrier family 39 (zinc transporter), member 9
11544	Bt.49238	HPRT1	hypoxanthine phosphoribosyltransferase 1 (Lesch-Nyhan syndrome)
5839	Bt.5519	TncRNA	trophoblast-derived noncoding RNA
9706	Bt.87389	GAPDH	glyceraldehyde-3-phosphate dehydrogenase
3017	Bt.56130	SIAHBP1	fuse-binding protein-interacting repressor
989	Bt.17683	DBF4	DBF4 homolog (S. cerevisiae)
11879	Bt.17953	FOXP1	forkhead box P1
7513	Bt.63820	LOC517063	similar to adenylate kinase isoenzyme 4, mitochondrial
3868	Bt.49705	PRDX6	peroxiredoxin 6
4707	Bt.46116	MXRA7	matrix-remodelling associated 7
2672	Bt.6612	DDX51	DEAD (Asp-Glu-Ala-Asp) box polypeptide 51
6997	Bt.15697	PER2	period homolog 2 (Drosophila)
4711	Bt.8545	MRPL43	mitochondrial ribosomal protein L43
8090	Bt.14027	DDX23	DEAD (Asp-Glu-Ala-Asp) box polypeptide 23
10966	Bt.18408	CCDC117	coiled-coil domain containing 117
874	Bt.22035	C5orf14	chromosome 5 open reading frame 14
7621	Bt.9482	LOC504245	similar to Rho GTPase activating protein 17
1806	Bt.51523	TBC1D14	TBC1 domain family, member 14
1607	Bt.4371	GADD45B	growth arrest and DNA-damage-inducible, beta
7122	Bt.22	PPP1R8	protein phosphatase 1, regulatory (inhibitor) subunit 8
3543	Bt.4055	BGLAP	bone gamma-carboxyglutamate (gla) protein (osteocalcin)
2425	Bt.64693	Dnaja1	DnaJ (Hsp40) homolog, subfamily A, member 1
5988	Bt.43820	RPL36	ribosomal protein L36
9334	Bt.21568	FAM118B	family with sequence similarity 118, member B
5079	Bt.2642	ZNF706	zinc finger protein 706
5169	Bt.1786	YME1L1	YME1-like 1 (S. cerevisiae)
5967	Bt.1658	DUSP1	dual specificity phosphatase 1
3900	Bt.11096	KPNA4	karyopherin alpha 4 (importin alpha 3)
1923	Bt.64539	QSCN6	quiescin Q6
10650	Bt.16032	ANXA1	annexin A1
4566	Bt.6431	PCAF	p300/CBP-associated factor
9151	Bt.77424	Fubp1	far upstream element (FUSE) binding protein 1
7717	Bt.11282		Transcribed locus
4322	Bt.13666	ATP5S	ATP synthase, H+ transporting, mitochondrial F0 complex, subunit s (factor B)
7815	Bt.6432	FAM44B	family with sequence similarity 44, member B
11164	Bt.7658	RPL38	ribosomal protein L38
1947	Bt.62762	LOC124446	hypothetical protein BC017488
10742	Bt.89587	USP37	ubiquitin specific peptidase 37
5381	Bt.6330		Transcribed locus
7352	Bt.10332	Cramp1l	Crm, cramped-like (Drosophila)
11069	Bt.15722	FBL	fibrillarin
3598	Bt.49273	POLR2F	polymerase (RNA) II (DNA directed) polypeptide F
5344	Bt.39475		Transcribed locus
8654	Bt.13784	TIMM10	translocase of inner mitochondrial membrane 10 homolog (yeast)
8474	Bt.89593	PRPF4B	PRP4 pre-mRNA processing factor 4 homolog B (yeast)
7456	Bt.46948	LRRFIP2	leucine rich repeat (in FLII) interacting protein 2
3189	Bt.44977	SLC4A1AP	solute carrier family 4 (anion exchanger), member 1, adaptor protein
7204	Bt.65398		Transcribed locus
3871	Bt.28081	POGZ	pogo transposable element with ZNF domain
2415	Bt.46615	MGC138967	similar to CG10809-PA
7833	Bt.9192	MGAT4B	mannosyl (alpha-1,3-)-glycoprotein beta-1,4-N-acetylglucosaminyltransferase, isozyme B
7199	Bt.54456	TFB2M	transcription factor B2, mitochondrial
595	Bt.6522	DNAJB6	DnaJ (Hsp40) homolog, subfamily B, member 6
1686	Bt.33132	TRIM24	tripartite motif-containing 24
5143	Bt.4106	F3	coagulation factor III (thromboplastin, tissue factor)
2908	Bt.7221	PPID	peptidylprolyl isomerase D (cyclophilin D)
11008	Bt.28567	NFE2L1	nuclear factor (erythroid-derived 2)-like 1
5836	Bt.64649	Znf313	zinc finger protein 313
4638	Bt.15915	IPO11	importin 11
11499	Bt.64697	LMNB2	lamin B2
9280	Bt.77424	Fubp1	far upstream element (FUSE) binding protein 1
8933	Bt.30026		Full-length cDNA clone CS0DC015YK09 of Neuroblastoma Cot 25-normalized of Homo sapiens (human)
2606	Bt.63071	ARRDC4	arrestin domain containing 4
8455	Bt.52379	QRICH1	glutamine-rich 1
10674	Bt.48127	Tia1	cytotoxic granule-associated RNA binding protein 1
337	Bt.17282	SNIP1	Smad nuclear interacting protein 1
761	Bt.49509	LZTFL1	leucine zipper transcription factor-like 1
8867	Bt.64897	IGFBP3	insulin-like growth factor binding protein 3
7528	Bt.49586	NET1	neuroepithelial cell transforming gene 1
6758	Bt.26855	LOC506746	hypothetical LOC506746
7193	Bt.3871	LOC506318	similar to VKORC1-like protein 1
6140	Bt.27014	FEZ2	fasciculation and elongation protein zeta 2 (zygin II)
6081	Bt.11128	MGC140717	similar to uracil-DNA glycosylase isoform UNG2
10830	Bt.20683	TP53INP2	tumor protein p53 inducible nuclear protein 2
