# Supplementary material for: Effects of High Hydrostatic Pressure on Expression Profiles of In Vitro Produced Vitrified Bovine Blastocysts
Source: Sci Rep. 2016 Feb 17;6:21215. doi: 10.1038/srep21215 (PMC4756375; doi:10.1038/srep21215)
Supplement: Supplementary Table S2 [file srep21215-s3.xls]

## Sheet: 0.1 vs. 40 MPa
Table S2 Sheet 1. Genes significantly changed upon 40 MPa treatment
Probe	UniGene.ID	Gene name	Gene Product	P-value	Fold change (0.1 vs. 40 MPa)	Comment
1436	Bt.6451	HIST1H1E	histone cluster 1, H1e	4.92e-05	2.41105	Up-regulated
1436	Bt.6451	HIST1H1E	histone cluster 1, H1e	0.000470673	2.41105	Up-regulated
9020	Bt.4586	GNG2	guanine nucleotide binding protein (G protein), gamma 2	1.81e-05	1.93216	Up-regulated
9020	Bt.4586	GNG2	guanine nucleotide binding protein (G protein), gamma 2	3.28e-05	1.93216	Up-regulated
6659	Bt.3196	STRA6	stimulated by retinoic acid gene 6 homolog (mouse)	0.000152416	1.86812	Up-regulated
6978	Bt.22374	MGC137396	similar to CG9339-PF	9.39e-06	1.74699	Up-regulated
6978	Bt.22374	MGC137396	similar to CG9339-PF	1.89e-05	1.74699	Up-regulated
4927	Bt.55759	DKFZp434K1815	hypothetical protein DKFZp434K1815	7.42e-05	1.73944	Up-regulated
4927	Bt.55759	DKFZp434K1815	hypothetical protein DKFZp434K1815	6.86e-08	1.73944	Up-regulated
6288	Bt.13965	CNTNAP1	contactin associated protein 1	2.48e-07	1.72299	Up-regulated
6288	Bt.13965	CNTNAP1	contactin associated protein 1	1.56e-06	1.72299	Up-regulated
8747	Bt.23521	DUSP26	dual specificity phosphatase 26 (putative)	2.74e-05	1.681	Up-regulated
8747	Bt.23521	DUSP26	dual specificity phosphatase 26 (putative)	6.93e-05	1.681	Up-regulated
1090	Bt.7391	APLP1	amyloid beta (A4) precursor-like protein 1	3.84e-06	1.66649	Up-regulated
1090	Bt.7391	APLP1	amyloid beta (A4) precursor-like protein 1	0.000618699	1.66649	Up-regulated
5625	Bt.45080	LRRC45	leucine rich repeat containing 45	2.36e-05	1.62262	Up-regulated
5625	Bt.45080	LRRC45	leucine rich repeat containing 45	0.000610941	1.62262	Up-regulated
5262	Bt.8206	SFRS7	splicing factor, arginine/serine-rich 7, 35kDa	0.000724622	1.60594	Up-regulated
5262	Bt.8206	SFRS7	splicing factor, arginine/serine-rich 7, 35kDa	0.000104799	1.60594	Up-regulated
4884		SEMA3G	sema domain, immunoglobulin domain (Ig), short basic domain, secreted, (semaphorin) 3G	0.00107515	1.60101	Up-regulated
2112	Bt.44470	SATB1	SATB homeobox 1	0.000705402	1.57878	Up-regulated
10034	Bt.7363	LOC789389	similar to Wolf-Hirschhorn syndrome candidate 2 protein	0.000174731	1.5659	Up-regulated
6830	Bt.52335	IFT57	intraflagellar transport 57 homolog (Chlamydomonas)	0.000455475	1.56205	Up-regulated
6830	Bt.52335	IFT57	intraflagellar transport 57 homolog (Chlamydomonas)	0.000574792	1.56205	Up-regulated
8416	Bt.21965	ZNF358	zinc finger protein 358	2.1e-05	1.54976	Up-regulated
8416	Bt.21965	ZNF358	zinc finger protein 358	8.87e-05	1.54976	Up-regulated
626	Bt.38424	DST	dystonin	0.000199418	1.53679	Up-regulated
8983	Bt.45485	KLF9	Kruppel-like factor 9	6.68e-05	1.53308	Up-regulated
8983	Bt.45485	KLF9	Kruppel-like factor 9	9.23e-05	1.53308	Up-regulated
3739	Bt.28081	POGZ	pogo transposable element with ZNF domain	0.000189317	1.51414	Up-regulated
3739	Bt.28081	POGZ	pogo transposable element with ZNF domain	0.00146092	1.51414	Up-regulated
1841	Bt.12138	RP11-413M3.2	similar to CG12379-PA	6.48e-05	1.50903	Up-regulated
3495	Bt.8279	C3orf60	chromosome 3 open reading frame 60	1.3e-06	1.50868	Up-regulated
3495	Bt.8279	C3orf60	chromosome 3 open reading frame 60	1.85e-06	1.50868	Up-regulated
4802	Bt.22766	SART3	squamous cell carcinoma antigen recognized by T cells 3	0.000322672	1.5053	Up-regulated
7986	Bt.66	NDUFA3	NADH dehydrogenase (ubiquinone) 1 alpha subcomplex, 3, 9kDa	0.000138015	1.50323	Up-regulated
7986	Bt.66	NDUFA3	NADH dehydrogenase (ubiquinone) 1 alpha subcomplex, 3, 9kDa	0.000226394	1.50323	Up-regulated
3885	Bt.51520	C14orf94	chromosome 14 open reading frame 94	0.000123869	1.49987	Up-regulated
3885	Bt.51520	C14orf94	chromosome 14 open reading frame 94	0.000191948	1.49987	Up-regulated
6997	Bt.15697	PER2	period homolog 2 (Drosophila)	0.00126183	1.49619	Up-regulated
2575	Bt.2041	AP2A2	adaptor-related protein complex 2, alpha 2 subunit	3.05e-05	1.48095	Up-regulated
2575	Bt.2041	AP2A2	adaptor-related protein complex 2, alpha 2 subunit	1.71e-05	1.48095	Up-regulated
5633	Bt.2568	ADFP	adipose differentiation-related protein	0.000157168	1.46821	Up-regulated
5633	Bt.2568	ADFP	adipose differentiation-related protein	0.000202974	1.46821	Up-regulated
393	Bt.58700	C9orf58	chromosome 9 open reading frame 58	0.000166772	1.46778	Up-regulated
393	Bt.58700	C9orf58	chromosome 9 open reading frame 58	0.000647975	1.46778	Up-regulated
2380	Bt.23564	C6orf120	chromosome 6 open reading frame 120	1.02e-06	1.46621	Up-regulated
2380	Bt.23564	C6orf120	chromosome 6 open reading frame 120	2.66e-06	1.46621	Up-regulated
9505	Bt.46839	SNRPD2	small nuclear ribonucleoprotein D2 polypeptide 16.5kDa	6.96e-05	1.45872	Up-regulated
9505	Bt.46839	SNRPD2	small nuclear ribonucleoprotein D2 polypeptide 16.5kDa	8.1e-05	1.45872	Up-regulated
9205	Bt.21568	FAM118B	family with sequence similarity 118, member B	0.00132578	1.45049	Up-regulated
9205	Bt.21568	FAM118B	family with sequence similarity 118, member B	0.000132473	1.45049	Up-regulated
8250	Bt.22175	KCNT1	potassium channel, subfamily T, member 1	7.92e-05	1.44704	Up-regulated
8250	Bt.22175	KCNT1	potassium channel, subfamily T, member 1	0.000618956	1.44704	Up-regulated
8877	Bt.48519	RBPMS	RNA binding protein with multiple splicing	0.00063129	1.43847	Up-regulated
8266	Bt.16440	USP6NL	USP6 N-terminal like	0.000800332	1.43354	Up-regulated
8266	Bt.16440	USP6NL	USP6 N-terminal like	0.00104637	1.43354	Up-regulated
5768	Bt.49597	LOC528919	similar to F-box and WD-40 domain protein 12	0.000113481	1.43194	Up-regulated
5768	Bt.49597	LOC528919	similar to F-box and WD-40 domain protein 12	0.00051465	1.43194	Up-regulated
4707	Bt.46116	MXRA7	matrix-remodelling associated 7	0.00124644	1.42932	Up-regulated
4263	Bt.23076	C1orf93	chromosome 1 open reading frame 93	0.000764781	1.42923	Up-regulated
4263	Bt.23076	C1orf93	chromosome 1 open reading frame 93	0.000783807	1.42923	Up-regulated
4237	Bt.87845	COX5B	cytochrome c oxidase subunit Vb	2e-05	1.42837	Up-regulated
4237	Bt.87845	COX5B	cytochrome c oxidase subunit Vb	4.62e-05	1.42837	Up-regulated
3263	Bt.37779	BPHL	biphenyl hydrolase-like (serine hydrolase; breast epithelial mucin-associated antigen)	0.000210985	1.41526	Up-regulated
3263	Bt.37779	BPHL	biphenyl hydrolase-like (serine hydrolase; breast epithelial mucin-associated antigen)	0.000358399	1.41526	Up-regulated
11275	Bt.2988	GNG11	guanine nucleotide binding protein (G protein), gamma 11	0.000947206	1.41303	Up-regulated
8432	Bt.5633	TMEM129	transmembrane protein 129	2.38e-05	1.411	Up-regulated
4243	Bt.6710	LOC440330	hypothetical LOC440330	4.5e-05	1.41051	Up-regulated
4243	Bt.6710	LOC440330	hypothetical LOC440330	7.53e-05	1.41051	Up-regulated
3585	Bt.26997	Ptpmt1	protein tyrosine phosphatase, mitochondrial 1	0.000530902	1.41	Up-regulated
3045	Bt.36226	SMNDC1	survival motor neuron domain containing 1	0.00109845	1.40995	Up-regulated
11761	Bt.17953	FOXP1	forkhead box P1	0.000956226	1.40668	Up-regulated
11761	Bt.17953	FOXP1	forkhead box P1	0.00123028	1.40668	Up-regulated
3414	Bt.61384	UNC84B	unc-84 homolog B (C. elegans)	0.000416827	1.40592	Up-regulated
3414	Bt.61384	UNC84B	unc-84 homolog B (C. elegans)	0.00011637	1.40592	Up-regulated
3543	Bt.4055	BGLAP	bone gamma-carboxyglutamate (gla) protein (osteocalcin)	0.00132102	1.40146	Up-regulated
1886	Bt.76825	LOC789371	hypothetical protein LOC789371	0.000833992	1.40058	Up-regulated
884	Bt.49509	LZTFL1	leucine zipper transcription factor-like 1	0.000919334	1.39942	Up-regulated
884	Bt.49509	LZTFL1	leucine zipper transcription factor-like 1	0.00159016	1.39942	Up-regulated
10674	Bt.48127	Tia1	cytotoxic granule-associated RNA binding protein 1	0.00156978	1.39395	Up-regulated
4986	Bt.89574	KIAA0182	KIAA0182	0.00015045	1.39035	Up-regulated
4986	Bt.89574	KIAA0182	KIAA0182	0.000987792	1.39035	Up-regulated
1902	Bt.12743	ABCD4	ATP-binding cassette, sub-family D (ALD), member 4	0.00063545	1.38707	Up-regulated
11164	Bt.7658	RPL38	ribosomal protein L38	0.00139894	1.38208	Up-regulated
967	Bt.73261	LOC513955	hypothetical LOC513955	6.85e-05	1.38115	Up-regulated
2887	Bt.61617	UHRF2	ubiquitin-like, containing PHD and RING finger domains, 2	0.000904125	1.37719	Up-regulated
2887	Bt.61617	UHRF2	ubiquitin-like, containing PHD and RING finger domains, 2	0.000439983	1.37719	Up-regulated
6124	Bt.43820	RPL36	ribosomal protein L36	0.000760297	1.37646	Up-regulated
6124	Bt.43820	RPL36	ribosomal protein L36	0.00132525	1.37646	Up-regulated
6385	Bt.9092	POLR2G	polymerase (RNA) II (DNA directed) polypeptide G	0.000122794	1.3736	Up-regulated
6385	Bt.9092	POLR2G	polymerase (RNA) II (DNA directed) polypeptide G	0.000220579	1.3736	Up-regulated
5945	Bt.26976	COX11	COX11 homolog, cytochrome c oxidase assembly protein (yeast)	0.000101741	1.37082	Up-regulated
5945	Bt.26976	COX11	COX11 homolog, cytochrome c oxidase assembly protein (yeast)	0.00020081	1.37082	Up-regulated
6155	Bt.7804	GYG1	glycogenin 1	0.000301114	1.36844	Up-regulated
6155	Bt.7804	GYG1	glycogenin 1	0.000905921	1.36844	Up-regulated
7193	Bt.3871	LOC506318	similar to VKORC1-like protein 1	0.00160686	1.36798	Up-regulated
4345	Bt.17589	DMTF1	cyclin D binding myb-like transcription factor 1	0.000879507	1.36758	Up-regulated
9896	Bt.58080	ZNF3	zinc finger protein 3	1.85e-06	1.36433	Up-regulated
9896	Bt.58080	ZNF3	zinc finger protein 3	7.52e-06	1.36433	Up-regulated
2807	Bt.64366	NDUFC2	NADH dehydrogenase (ubiquinone) 1, subcomplex unknown, 2, 14.5kDa	0.00024111	1.36015	Up-regulated
6501	Bt.48788	RAB30	RAB30, member RAS oncogene family	0.000717957	1.35949	Up-regulated
7223	Bt.500	HK1	hexokinase 1	0.000108524	1.35238	Up-regulated
7223	Bt.500	HK1	hexokinase 1	0.000187069	1.35238	Up-regulated
4532	Bt.4949	SF3B5	splicing factor 3b, subunit 5, 10kDa	0.000553053	1.34261	Up-regulated
4532	Bt.4949	SF3B5	splicing factor 3b, subunit 5, 10kDa	0.000798069	1.34261	Up-regulated
1536	Bt.66354	POLR2L	polymerase (RNA) II (DNA directed) polypeptide L, 7.6kDa	6.22e-06	1.34234	Up-regulated
1536	Bt.66354	POLR2L	polymerase (RNA) II (DNA directed) polypeptide L, 7.6kDa	1.19e-05	1.34234	Up-regulated
1019	Bt.9195	SIVA1	SIVA1, apoptosis-inducing factor	0.000493087	1.33992	Up-regulated
8159				0.000169244	1.33784	Up-regulated
8159				0.000509444	1.33784	Up-regulated
8159	Bt.30026		Full-length cDNA clone CS0DC015YK09 of Neuroblastoma Cot 25-normalized of Homo sapiens (human)	0.00154326	1.33784	Up-regulated
8159	Bt.65788		Transcribed locus	0.00021414	1.33784	Up-regulated
8159	Bt.732		Transcribed locus	0.000471878	1.33784	Up-regulated
8159	Bt.6330		Transcribed locus	0.00142226	1.33784	Up-regulated
9208	Bt.26958	LOC788996	similar to Potassium/sodium hyperpolarization-activated cyclic nucleotide-gated channel 2 (Brain cyclic nucleotide-gated channel 2) (BCNG-2)	0.000215607	1.33554	Up-regulated
8654	Bt.13784	TIMM10	translocase of inner mitochondrial membrane 10 homolog (yeast)	0.00143768	1.3309	Up-regulated
8583	Bt.52379	QRICH1	glutamine-rich 1	0.00155951	1.3308	Up-regulated
8583	Bt.52379	QRICH1	glutamine-rich 1	0.000137079	1.3308	Up-regulated
4008	Bt.26835	RANGNRF	RAN guanine nucleotide release factor	0.00116962	1.32984	Up-regulated
4008	Bt.26835	RANGNRF	RAN guanine nucleotide release factor	0.000511388	1.32984	Up-regulated
4656	Bt.32544	NVL	nuclear VCP-like	0.000128076	1.32691	Up-regulated
4400	Bt.49192	RPL15	ribosomal protein L15	0.000657603	1.3216	Up-regulated
4400	Bt.49192	RPL15	ribosomal protein L15	0.000774218	1.3216	Up-regulated
7122	Bt.22	PPP1R8	protein phosphatase 1, regulatory (inhibitor) subunit 8	0.00131595	1.32005	Up-regulated
2877	Bt.30434	SFRS9	splicing factor, arginine/serine-rich 9	0.00091765	1.31851	Up-regulated
2569	Bt.7562	FLJ41352	FLJ41352 protein	3.66e-05	1.31484	Up-regulated
2569	Bt.7562	FLJ41352	FLJ41352 protein	0.00076392	1.31484	Up-regulated
4001	Bt.26739	TOMM40L	translocase of outer mitochondrial membrane 40 homolog (yeast)-like	0.000557284	1.29922	Up-regulated
2357	Bt.5184	Ankrd40	ankyrin repeat domain 40	2.39e-06	1.29899	Up-regulated
2357	Bt.5184	Ankrd40	ankyrin repeat domain 40	0.000435507	1.29899	Up-regulated
5328	Bt.55867	HSPC152	hypothetical protein HSPC152	2.62e-05	1.29846	Up-regulated
5328	Bt.55867	HSPC152	hypothetical protein HSPC152	9.14e-05	1.29846	Up-regulated
11668	Bt.49238	HPRT1	hypoxanthine phosphoribosyltransferase 1 (Lesch-Nyhan syndrome)	0.00111508	1.29772	Up-regulated
11668	Bt.49238	HPRT1	hypoxanthine phosphoribosyltransferase 1 (Lesch-Nyhan syndrome)	0.00120866	1.29772	Up-regulated
4505	Bt.15915	IPO11	importin 11	0.000488539	1.29715	Up-regulated
4505	Bt.15915	IPO11	importin 11	0.00152863	1.29715	Up-regulated
11499	Bt.64697	LMNB2	lamin B2	0.0015406	1.29478	Up-regulated
6339	Bt.44021	WDR8	WD repeat domain 8	0.000830074	1.28833	Up-regulated
4349	Bt.66386	WRNIP1	Werner helicase interacting protein 1	4.59e-05	1.2853	Up-regulated
4349	Bt.66386	WRNIP1	Werner helicase interacting protein 1	6.48e-05	1.2853	Up-regulated
5987	Bt.13810	U2AF1	U2 small nuclear RNA auxiliary factor 1	0.000815782	1.28521	Up-regulated
2471	Bt.49501	C15orf40	chromosome 15 open reading frame 40	0.000680521	1.27987	Up-regulated
4931	Bt.27370	HEATR3	HEAT repeat containing 3	0.000707341	1.27873	Up-regulated
3472	Bt.49273	POLR2F	polymerase (RNA) II (DNA directed) polypeptide F	0.00143342	1.27847	Up-regulated
3472	Bt.49273	POLR2F	polymerase (RNA) II (DNA directed) polypeptide F	0.00090677	1.27847	Up-regulated
11028	Bt.30639	CNOT2	CCR4-NOT transcription complex, subunit 2	0.000466637	1.27814	Up-regulated
5836	Bt.64649	Znf313	zinc finger protein 313	0.00151672	1.27643	Up-regulated
2339	Bt.52556	RCP9	calcitonin gene-related peptide-receptor component protein	6.21e-05	1.26378	Up-regulated
2339	Bt.52556	RCP9	calcitonin gene-related peptide-receptor component protein	0.000280575	1.26378	Up-regulated
2654	Bt.4298	GPR172B	G protein-coupled receptor 172B	0.000194199	1.26347	Up-regulated
2654	Bt.4298	GPR172B	G protein-coupled receptor 172B	0.000251915	1.26347	Up-regulated
7621	Bt.9482	LOC504245	similar to Rho GTPase activating protein 17	0.00129153	1.26297	Up-regulated
1858	Bt.62530	ITPK1	inositol 1,3,4-triphosphate 5/6 kinase	0.000482942	1.26282	Up-regulated
1858	Bt.62530	ITPK1	inositol 1,3,4-triphosphate 5/6 kinase	0.00107109	1.26282	Up-regulated
2415	Bt.46615	MGC138967	similar to CG10809-PA	0.00148398	1.25524	Up-regulated
9907	Bt.59214	FGD5	FYVE, RhoGEF and PH domain containing 5	8.01e-05	1.25145	Up-regulated
2193	Bt.52796	COPS6	COP9 constitutive photomorphogenic homolog subunit 6 (Arabidopsis)	0.000225488	1.24451	Up-regulated
10009	Bt.48940	PPAP2B	phosphatidic acid phosphatase type 2B	1.96e-06	1.24304	Up-regulated
6140	Bt.27014	FEZ2	fasciculation and elongation protein zeta 2 (zygin II)	0.00161718	1.24191	Up-regulated
2709	Bt.21070	MRPL10	mitochondrial ribosomal protein L10	0.000769143	1.24134	Up-regulated
5727	Bt.70	NDUFB10	NADH dehydrogenase (ubiquinone) 1 beta subcomplex, 10, 22kDa	0.000260029	1.2398	Up-regulated
5727	Bt.70	NDUFB10	NADH dehydrogenase (ubiquinone) 1 beta subcomplex, 10, 22kDa	0.000771141	1.2398	Up-regulated
7556	Bt.63484	SURF2	surfeit 2	0.000466669	1.23946	Up-regulated
10232	Bt.1858	C20orf108	chromosome 20 open reading frame 108	0.000616414	1.23863	Up-regulated
10232	Bt.1858	C20orf108	chromosome 20 open reading frame 108	0.000725454	1.23863	Up-regulated
2992	Bt.18512	ASF1A	ASF1 anti-silencing function 1 homolog A (S. cerevisiae)	0.000880779	1.23714	Up-regulated
1640	Bt.49587	GPI	glucose phosphate isomerase	0.000206942	1.23121	Up-regulated
1640	Bt.49587	GPI	glucose phosphate isomerase	0.000651686	1.23121	Up-regulated
2555	Bt.5528	SLC7A5	solute carrier family 7 (cationic amino acid transporter, y+ system), member 5	0.00100599	1.22464	Up-regulated
2555	Bt.5528	SLC7A5	solute carrier family 7 (cationic amino acid transporter, y+ system), member 5	0.00100962	1.22464	Up-regulated
2865	Bt.89629	EIF4B	eukaryotic translation initiation factor 4B	0.00114464	1.22336	Up-regulated
2672	Bt.6612	DDX51	DEAD (Asp-Glu-Ala-Asp) box polypeptide 51	0.00125718	1.21796	Up-regulated
5773	Bt.38862	RALA	v-ral simian leukemia viral oncogene homolog A (ras related)	0.000703113	1.21591	Up-regulated
4914	Bt.64707	LOC146346	hypothetical protein LOC146346	0.000776269	1.19666	Up-regulated
4144	Bt.49595	TMEM111	transmembrane protein 111	8.44e-05	1.18507	Up-regulated
3794	Bt.44982	CHRNA10	cholinergic receptor, nicotinic, alpha 10	0.00108601	1.17802	Up-regulated
8460	Bt.5530	DHRS3	dehydrogenase/reductase (SDR family) member 3	0.000816115	1.17574	Up-regulated
4834	Bt.8545	MRPL43	mitochondrial ribosomal protein L43	0.00126211	1.17302	Up-regulated
4834	Bt.8545	MRPL43	mitochondrial ribosomal protein L43	9.09e-05	1.17302	Up-regulated
5186	Bt.57711	NDUFB8	NADH dehydrogenase (ubiquinone) 1 beta subcomplex, 8, 19kDa	0.000654609	1.15086	Up-regulated
1689	Bt.39564	LOC506268	similar to C2orf29 protein	0.000332691	1.13106	Up-regulated
5271	Bt.4908	RBBP7	retinoblastoma binding protein 7	0.000265911	0.857163	Down-regulated
289	Bt.21926	LOC508142	similar to translocase of outer mitochondrial membrane 34	0.000881912	0.828801	Down-regulated
6897	Bt.21510	GPR107	G protein-coupled receptor 107	0.00103221	0.820087	Down-regulated
11849	Bt.9469	DNAJC10	DnaJ (Hsp40) homolog, subfamily C, member 10	0.000759213	0.818915	Down-regulated
5040	Bt.1786	YME1L1	YME1-like 1 (S. cerevisiae)	0.00133787	0.778152	Down-regulated
5040	Bt.1786	YME1L1	YME1-like 1 (S. cerevisiae)	0.000619741	0.778152	Down-regulated
288	Bt.28094	CASP7	caspase 7, apoptosis-related cysteine peptidase	1.68e-06	0.7734	Down-regulated
288	Bt.28094	CASP7	caspase 7, apoptosis-related cysteine peptidase	0.000112935	0.7734	Down-regulated
123	Bt.64291	H3F3A	H3 histone, family 3A	0.000158185	0.768682	Down-regulated
123	Bt.64291	H3F3A	H3 histone, family 3A	0.000471416	0.768682	Down-regulated
10194	Bt.62845	ASAH1	N-acylsphingosine amidohydrolase (acid ceramidase) 1	0.000518233	0.766831	Down-regulated
10194	Bt.62845	ASAH1	N-acylsphingosine amidohydrolase (acid ceramidase) 1	0.000996226	0.766831	Down-regulated
5766	Bt.65363	C16orf69	chromosome 16 open reading frame 69	2.56e-05	0.765512	Down-regulated
5766	Bt.65363	C16orf69	chromosome 16 open reading frame 69	0.000270629	0.765512	Down-regulated
3518	Bt.28502	FAM83D	family with sequence similarity 83, member D	0.000417802	0.763218	Down-regulated
3518	Bt.28502	FAM83D	family with sequence similarity 83, member D	0.000474399	0.763218	Down-regulated
3189	Bt.44977	SLC4A1AP	solute carrier family 4 (anion exchanger), member 1, adaptor protein	0.00145282	0.761791	Down-regulated
265	Bt.20277	TOP2A	topoisomerase (DNA) II alpha 170kDa	0.00078607	0.75835	Down-regulated
779	Bt.90218	TES	testis derived transcript (3 LIM domains)	0.000610689	0.755476	Down-regulated
10650	Bt.16032	ANXA1	annexin A1	0.00135699	0.751616	Down-regulated
874	Bt.22035	C5orf14	chromosome 5 open reading frame 14	0.00128316	0.749024	Down-regulated
9841	Bt.87389	GAPDH	glyceraldehyde-3-phosphate dehydrogenase	0.000629315	0.74867	Down-regulated
9841	Bt.87389	GAPDH	glyceraldehyde-3-phosphate dehydrogenase	0.00121528	0.74867	Down-regulated
2719	Bt.75092	DIDO1	death inducer-obliterator 1	4.49e-07	0.747526	Down-regulated
8159	Bt.89557		Transcribed locus	0.000463052	0.747476	Down-regulated
8159				0.000946699	0.747476	Down-regulated
3140	Bt.56130	SIAHBP1	fuse-binding protein-interacting repressor	0.00111056	0.739136	Down-regulated
3140	Bt.56130	SIAHBP1	fuse-binding protein-interacting repressor	0.00122017	0.739136	Down-regulated
1897	Bt.12732	NYREN18	NEDD8 ultimate buster-1	3.57e-05	0.738597	Down-regulated
1897	Bt.12732	NYREN18	NEDD8 ultimate buster-1	0.00011322	0.738597	Down-regulated
893	Bt.59331	UAP1	UDP-N-acteylglucosamine pyrophosphorylase 1	3.55e-05	0.730191	Down-regulated
893	Bt.59331	UAP1	UDP-N-acteylglucosamine pyrophosphorylase 1	6.66e-05	0.730191	Down-regulated
1782	Bt.53344	ARHGAP21	Rho GTPase activating protein 21	0.000850676	0.724781	Down-regulated
4305	Bt.89659	FKBP9L	FK506 binding protein 9-like	3.78e-05	0.721421	Down-regulated
4305	Bt.89659	FKBP9L	FK506 binding protein 9-like	2.02e-05	0.721421	Down-regulated
10996	Bt.22526	HSPB8	heat shock 22kDa protein 8	7.83e-05	0.719942	Down-regulated
10996	Bt.22526	HSPB8	heat shock 22kDa protein 8	0.00101968	0.719942	Down-regulated
7456	Bt.46948	LRRFIP2	leucine rich repeat (in FLII) interacting protein 2	0.00144925	0.715437	Down-regulated
11731	Bt.22575	TMEM167	transmembrane protein 167	0.000368237	0.709895	Down-regulated
1116	Bt.25186	BCAT1	branched chain aminotransferase 1, cytosolic	0.00101346	0.704213	Down-regulated
10961	Bt.20683	TP53INP2	tumor protein p53 inducible nuclear protein 2	0.000874769	0.703614	Down-regulated
10961	Bt.20683	TP53INP2	tumor protein p53 inducible nuclear protein 2	0.00162162	0.703614	Down-regulated
7909	Bt.64563	RFFL	ring finger and FYVE-like domain containing 1	2.54e-05	0.701883	Down-regulated
7909	Bt.64563	RFFL	ring finger and FYVE-like domain containing 1	0.00069605	0.701883	Down-regulated
12100	Bt.30953	DOCK1	dedicator of cytokinesis 1	0.000300917	0.701336	Down-regulated
5143	Bt.4106	F3	coagulation factor III (thromboplastin, tissue factor)	0.00150891	0.693875	Down-regulated
595	Bt.6522	DNAJB6	DnaJ (Hsp40) homolog, subfamily B, member 6	0.00149639	0.687366	Down-regulated
3177	Bt.48951	ASB11	ankyrin repeat and SOCS box-containing 11	1.21e-05	0.682169	Down-regulated
3177	Bt.48951	ASB11	ankyrin repeat and SOCS box-containing 11	4.73e-05	0.682169	Down-regulated
8529	Bt.7930	NUCB1	nucleobindin 1	0.00100849	0.680745	Down-regulated
7528	Bt.49586	NET1	neuroepithelial cell transforming gene 1	0.00160141	0.674009	Down-regulated
538	Bt.13737	GALK2	galactokinase 2	0.0005438	0.673523	Down-regulated
5355	Bt.269	ATP2C1	ATPase, Ca++ transporting, type 2C, member 1	5.96e-05	0.672029	Down-regulated
5355	Bt.269	ATP2C1	ATPase, Ca++ transporting, type 2C, member 1	0.000228997	0.672029	Down-regulated
904	Bt.7418	ANKH	ankylosis, progressive homolog (mouse)	4.4e-05	0.656166	Down-regulated
904	Bt.7418	ANKH	ankylosis, progressive homolog (mouse)	6.37e-05	0.656166	Down-regulated
942	Bt.6650	GGH	gamma-glutamyl hydrolase (conjugase, folylpolygammaglutamyl hydrolase)	0.000841897	0.655009	Down-regulated
4274	Bt.11909	DUSP6	dual specificity phosphatase 6	0.000701201	0.652235	Down-regulated
4274	Bt.11909	DUSP6	dual specificity phosphatase 6	0.000889526	0.652235	Down-regulated
5332	Bt.12314	PFKFB3	6-phosphofructo-2-kinase/fructose-2,6-biphosphatase 3	3.97e-05	0.637899	Down-regulated
5332	Bt.12314	PFKFB3	6-phosphofructo-2-kinase/fructose-2,6-biphosphatase 3	6.6e-05	0.637899	Down-regulated
747	Bt.28249	SEC24A	SEC24 related gene family, member A (S. cerevisiae)	0.000173964	0.632782	Down-regulated
1290	Bt.63116	AKR1B1	aldo-keto reductase family 1, member B1 (aldose reductase)	0.000550475	0.627097	Down-regulated
1290	Bt.63116	AKR1B1	aldo-keto reductase family 1, member B1 (aldose reductase)	0.000678361	0.627097	Down-regulated
1968	Bt.53760	LOC728216	similar to ubiquitin specific peptidase 18	0.000104525	0.625218	Down-regulated
1968	Bt.53760	LOC728216	similar to ubiquitin specific peptidase 18	0.000116805	0.625218	Down-regulated
8644	Bt.8738	HSPH1	heat shock 105kDa/110kDa protein 1	5.51e-05	0.624614	Down-regulated
8644	Bt.8738	HSPH1	heat shock 105kDa/110kDa protein 1	9.29e-05	0.624614	Down-regulated
281	Bt.9783	DDX3X	DEAD (Asp-Glu-Ala-Asp) box polypeptide 3, X-linked	0.000421378	0.618222	Down-regulated
281	Bt.9783	DDX3X	DEAD (Asp-Glu-Ala-Asp) box polypeptide 3, X-linked	0.000835839	0.618222	Down-regulated
6779	Bt.90151	LOC100008589	28S ribosomal RNA	8.45e-07	0.601998	Down-regulated
6779	Bt.90151	LOC100008589	28S ribosomal RNA	2.96e-06	0.601998	Down-regulated
2986	Bt.27527	STXBP3	syntaxin binding protein 3	0.000277868	0.597526	Down-regulated
2986	Bt.27527	STXBP3	syntaxin binding protein 3	0.00117605	0.597526	Down-regulated
1477	Bt.12399	NEU1	sialidase 1 (lysosomal sialidase)	1.84e-05	0.58277	Down-regulated
1477	Bt.12399	NEU1	sialidase 1 (lysosomal sialidase)	5.03e-05	0.58277	Down-regulated
7968	Bt.49157	APOA1	apolipoprotein A-I	0.000973083	0.565726	Down-regulated
1794	Bt.64539	QSCN6	quiescin Q6	0.000535468	0.556775	Down-regulated
1794	Bt.64539	QSCN6	quiescin Q6	0.00135342	0.556775	Down-regulated
2402	Bt.7873	BCAM	basal cell adhesion molecule (Lutheran blood group)	6.99e-06	0.545013	Down-regulated
2402	Bt.7873	BCAM	basal cell adhesion molecule (Lutheran blood group)	1.1e-05	0.545013	Down-regulated
9586	Bt.88378	KIAA1303	raptor	1.52e-06	0.534768	Down-regulated
9586	Bt.88378	KIAA1303	raptor	6.94e-06	0.534768	Down-regulated

## Sheet: 0.1 vs. 60 MPa
Table S2 Sheet 2. Genes significantly changed upon 60 MPa treatment
Probe	UniGene.ID	Gene name	Gene Product	P-value	Fold change (0.1 vs. 60 MPa)	comment
7199	Bt.54456	TFB2M	transcription factor B2, mitochondrial	0.00148935	2.68964	Up-regulated
4884		SEMA3G	sema domain, immunoglobulin domain (Ig), short basic domain, secreted, (semaphorin) 3G	0.00107515	1.83876	Up-regulated
4927	Bt.55759	DKFZp434K1815	hypothetical protein DKFZp434K1815	7.42e-05	1.75518	Up-regulated
4927	Bt.55759	DKFZp434K1815	hypothetical protein DKFZp434K1815	6.86e-08	1.75518	Up-regulated
9020	Bt.4586	GNG2	guanine nucleotide binding protein (G protein), gamma 2	1.81e-05	1.65513	Up-regulated
9020	Bt.4586	GNG2	guanine nucleotide binding protein (G protein), gamma 2	3.28e-05	1.65513	Up-regulated
5966	Bt.5519	TncRNA	trophoblast-derived noncoding RNA	0.000328087	1.54304	Up-regulated
3543	Bt.4055	BGLAP	bone gamma-carboxyglutamate (gla) protein (osteocalcin)	0.00132102	1.52343	Up-regulated
5262	Bt.8206	SFRS7	splicing factor, arginine/serine-rich 7, 35kDa	0.000104799	1.50969	Up-regulated
8128	Bt.33726	NPY	neuropeptide Y	0.000388758	1.49803	Up-regulated
4243	Bt.6710	LOC440330	hypothetical LOC440330	4.5e-05	1.48971	Up-regulated
4243	Bt.6710	LOC440330	hypothetical LOC440330	7.53e-05	1.48971	Up-regulated
3585	Bt.26997	Ptpmt1	protein tyrosine phosphatase, mitochondrial 1	0.000530902	1.48329	Up-regulated
6997	Bt.15697	PER2	period homolog 2 (Drosophila)	0.00126183	1.46987	Up-regulated
11164	Bt.7658	RPL38	ribosomal protein L38	0.00139894	1.44727	Up-regulated
2167	Bt.20080	WSB1	WD repeat and SOCS box-containing 1	0.000214607	1.42667	Up-regulated
2167	Bt.20080	WSB1	WD repeat and SOCS box-containing 1	0.000831809	1.42667	Up-regulated
1401	Bt.3199	RUSC1	RUN and SH3 domain containing 1	0.000221096	1.42492	Up-regulated
9208	Bt.26958	LOC788996	similar to Potassium/sodium hyperpolarization-activated cyclic nucleotide-gated channel 2 (Brain cyclic nucleotide-gated channel 2) (BCNG-2)	0.000280312	1.41067	Up-regulated
9208	Bt.26958	LOC788996	similar to Potassium/sodium hyperpolarization-activated cyclic nucleotide-gated channel 2 (Brain cyclic nucleotide-gated channel 2) (BCNG-2)	0.000215607	1.41067	Up-regulated
4237	Bt.87845	COX5B	cytochrome c oxidase subunit Vb	2e-05	1.40699	Up-regulated
4237	Bt.87845	COX5B	cytochrome c oxidase subunit Vb	4.62e-05	1.40699	Up-regulated
4345	Bt.17589	DMTF1	cyclin D binding myb-like transcription factor 1	0.000879507	1.4021	Up-regulated
9205	Bt.21568	FAM118B	family with sequence similarity 118, member B	0.00132578	1.38098	Up-regulated
9205	Bt.21568	FAM118B	family with sequence similarity 118, member B	0.000132473	1.38098	Up-regulated
2654	Bt.4298	GPR172B	G protein-coupled receptor 172B	0.000194199	1.35553	Up-regulated
2654	Bt.4298	GPR172B	G protein-coupled receptor 172B	0.000251915	1.35553	Up-regulated
626	Bt.38424	DST	dystonin	0.000199418	1.35526	Up-regulated
6288	Bt.13965	CNTNAP1	contactin associated protein 1	2.48e-07	1.34527	Up-regulated
6288	Bt.13965	CNTNAP1	contactin associated protein 1	1.56e-06	1.34527	Up-regulated
8654	Bt.13784	TIMM10	translocase of inner mitochondrial membrane 10 homolog (yeast)	0.00143768	1.34282	Up-regulated
5	Bt.29924	MDM4	Mdm4, transformed 3T3 cell double minute 4, p53 binding protein (mouse)	0.000824537	1.33956	Up-regulated
2877	Bt.30434	SFRS9	splicing factor, arginine/serine-rich 9	0.00091765	1.33932	Up-regulated
1895	Bt.42858	ABCC5	ATP-binding cassette, sub-family C (CFTR/MRP), member 5	1.02e-05	1.33699	Up-regulated
1895	Bt.42858	ABCC5	ATP-binding cassette, sub-family C (CFTR/MRP), member 5	2.23e-05	1.33699	Up-regulated
9505	Bt.46839	SNRPD2	small nuclear ribonucleoprotein D2 polypeptide 16.5kDa	6.96e-05	1.33523	Up-regulated
9505	Bt.46839	SNRPD2	small nuclear ribonucleoprotein D2 polypeptide 16.5kDa	8.1e-05	1.33523	Up-regulated
1090	Bt.7391	APLP1	amyloid beta (A4) precursor-like protein 1	3.84e-06	1.3282	Up-regulated
1090	Bt.7391	APLP1	amyloid beta (A4) precursor-like protein 1	0.000618699	1.3282	Up-regulated
8266	Bt.16440	USP6NL	USP6 N-terminal like	0.000800332	1.32789	Up-regulated
8266	Bt.16440	USP6NL	USP6 N-terminal like	0.00104637	1.32789	Up-regulated
7986	Bt.66	NDUFA3	NADH dehydrogenase (ubiquinone) 1 alpha subcomplex, 3, 9kDa	0.000138015	1.30641	Up-regulated
7986	Bt.66	NDUFA3	NADH dehydrogenase (ubiquinone) 1 alpha subcomplex, 3, 9kDa	0.000226394	1.30641	Up-regulated
1536	Bt.66354	POLR2L	polymerase (RNA) II (DNA directed) polypeptide L, 7.6kDa	6.22e-06	1.30555	Up-regulated
1536	Bt.66354	POLR2L	polymerase (RNA) II (DNA directed) polypeptide L, 7.6kDa	1.19e-05	1.30555	Up-regulated
7061	Bt.42818	POLR3B	polymerase (RNA) III (DNA directed) polypeptide B	0.000405958	1.3041	Up-regulated
7223	Bt.500	HK1	hexokinase 1	0.000108524	1.29641	Up-regulated
7223	Bt.500	HK1	hexokinase 1	0.000187069	1.29641	Up-regulated
5328	Bt.55867	HSPC152	hypothetical protein HSPC152	2.62e-05	1.29488	Up-regulated
5328	Bt.55867	HSPC152	hypothetical protein HSPC152	9.14e-05	1.29488	Up-regulated
564	Bt.28460	SNRPD3	small nuclear ribonucleoprotein D3 polypeptide 18kDa	0.000971154	1.29469	Up-regulated
8474	Bt.89593	PRPF4B	PRP4 pre-mRNA processing factor 4 homolog B (yeast)	0.00143854	1.29431	Up-regulated
6217	Bt.11128	MGC140717	similar to uracil-DNA glycosylase isoform UNG2	0.00112712	1.2923	Up-regulated
6217	Bt.11128	MGC140717	similar to uracil-DNA glycosylase isoform UNG2	0.00162156	1.2923	Up-regulated
4263	Bt.23076	C1orf93	chromosome 1 open reading frame 93	0.000764781	1.28603	Up-regulated
4263	Bt.23076	C1orf93	chromosome 1 open reading frame 93	0.000783807	1.28603	Up-regulated
2380	Bt.23564	C6orf120	chromosome 6 open reading frame 120	1.02e-06	1.28601	Up-regulated
2380	Bt.23564	C6orf120	chromosome 6 open reading frame 120	2.66e-06	1.28601	Up-regulated
2887	Bt.61617	UHRF2	ubiquitin-like, containing PHD and RING finger domains, 2	0.000439983	1.27902	Up-regulated
6124	Bt.43820	RPL36	ribosomal protein L36	0.000760297	1.27519	Up-regulated
6124	Bt.43820	RPL36	ribosomal protein L36	0.00132525	1.27519	Up-regulated
2471	Bt.49501	C15orf40	chromosome 15 open reading frame 40	0.000680521	1.26843	Up-regulated
89	Bt.32543	IPO8	importin 8	0.000191059	1.26532	Up-regulated
5768	Bt.49597	LOC528919	similar to F-box and WD-40 domain protein 12	0.000113481	1.25582	Up-regulated
5768	Bt.49597	LOC528919	similar to F-box and WD-40 domain protein 12	0.00051465	1.25582	Up-regulated
6385	Bt.9092	POLR2G	polymerase (RNA) II (DNA directed) polypeptide G	0.000122794	1.24823	Up-regulated
6385	Bt.9092	POLR2G	polymerase (RNA) II (DNA directed) polypeptide G	0.000220579	1.24823	Up-regulated
2569	Bt.7562	FLJ41352	FLJ41352 protein	3.66e-05	1.24028	Up-regulated
2569	Bt.7562	FLJ41352	FLJ41352 protein	0.00076392	1.24028	Up-regulated
3495	Bt.8279	C3orf60	chromosome 3 open reading frame 60	1.3e-06	1.23397	Up-regulated
3495	Bt.8279	C3orf60	chromosome 3 open reading frame 60	1.85e-06	1.23397	Up-regulated
4008	Bt.26835	RANGNRF	RAN guanine nucleotide release factor	0.000511388	1.20682	Up-regulated
4914	Bt.64707	LOC146346	hypothetical protein LOC146346	0.000776269	1.20222	Up-regulated
3472	Bt.49273	POLR2F	polymerase (RNA) II (DNA directed) polypeptide F	0.00090677	1.19558	Up-regulated
4952	Bt.2642	ZNF706	zinc finger protein 706	0.000593589	1.18447	Up-regulated
6140	Bt.27014	FEZ2	fasciculation and elongation protein zeta 2 (zygin II)	0.00161718	1.18252	Up-regulated
8583	Bt.52379	QRICH1	glutamine-rich 1	0.000137079	1.18004	Up-regulated
5186	Bt.57711	NDUFB8	NADH dehydrogenase (ubiquinone) 1 beta subcomplex, 8, 19kDa	0.000654609	1.16251	Up-regulated
2865	Bt.89629	EIF4B	eukaryotic translation initiation factor 4B	0.00114464	1.16068	Up-regulated
4834	Bt.8545	MRPL43	mitochondrial ribosomal protein L43	9.09e-05	1.15772	Up-regulated
5945	Bt.26976	COX11	COX11 homolog, cytochrome c oxidase assembly protein (yeast)	0.00020081	1.15535	Up-regulated
8159	Bt.65788		Transcribed locus	0.00021414	0.977496	Up-regulated
8159	Bt.732		Transcribed locus	0.000471878	0.977496	Up-regulated
8159	Bt.6330		Transcribed locus	0.00142226	0.977496	Up-regulated
4305	Bt.89659	FKBP9L	FK506 binding protein 9-like	2.02e-05	0.858162	Down-regulated
5271	Bt.4908	RBBP7	retinoblastoma binding protein 7	0.000265911	0.841643	Down-regulated
5040	Bt.1786	YME1L1	YME1-like 1 (S. cerevisiae)	0.00133787	0.826213	Down-regulated
5040	Bt.1786	YME1L1	YME1-like 1 (S. cerevisiae)	0.000619741	0.826213	Down-regulated
3189	Bt.44977	SLC4A1AP	solute carrier family 4 (anion exchanger), member 1, adaptor protein	0.00145282	0.811972	Down-regulated
7456	Bt.46948	LRRFIP2	leucine rich repeat (in FLII) interacting protein 2	0.00144925	0.79993	Down-regulated
9071	Bt.66625	CNOT4	CCR4-NOT transcription complex, subunit 4	0.000437896	0.799324	Down-regulated
1607	Bt.4371	GADD45B	growth arrest and DNA-damage-inducible, beta	0.0013149	0.795555	Down-regulated
3140	Bt.56130	SIAHBP1	fuse-binding protein-interacting repressor	0.00111056	0.783702	Down-regulated
3140	Bt.56130	SIAHBP1	fuse-binding protein-interacting repressor	0.00122017	0.783702	Down-regulated
3701	Bt.24435	SYNCRIP	synaptotagmin binding, cytoplasmic RNA interacting protein	0.000975088	0.77775	Down-regulated
3701	Bt.24435	SYNCRIP	synaptotagmin binding, cytoplasmic RNA interacting protein	0.000980781	0.77775	Down-regulated
2287	Bt.27376	Bag4	BCL2-associated athanogene 4	4.25e-07	0.774821	Down-regulated
2287	Bt.27376	Bag4	BCL2-associated athanogene 4	0.000106309	0.774821	Down-regulated
10681	Bt.59095	C9orf97	chromosome 9 open reading frame 97	0.000647743	0.773006	Down-regulated
8867	Bt.64897	IGFBP3	insulin-like growth factor binding protein 3	0.0015971	0.764594	Down-regulated
10996	Bt.22526	HSPB8	heat shock 22kDa protein 8	7.83e-05	0.755004	Down-regulated
10996	Bt.22526	HSPB8	heat shock 22kDa protein 8	0.00101968	0.755004	Down-regulated
3177	Bt.48951	ASB11	ankyrin repeat and SOCS box-containing 11	1.21e-05	0.749433	Down-regulated
3177	Bt.48951	ASB11	ankyrin repeat and SOCS box-containing 11	4.73e-05	0.749433	Down-regulated
11849	Bt.9469	DNAJC10	DnaJ (Hsp40) homolog, subfamily C, member 10	0.000759213	0.744953	Down-regulated
5355	Bt.269	ATP2C1	ATPase, Ca++ transporting, type 2C, member 1	5.96e-05	0.742418	Down-regulated
5355	Bt.269	ATP2C1	ATPase, Ca++ transporting, type 2C, member 1	0.000228997	0.742418	Down-regulated
2027	Bt.10259	PLK2	polo-like kinase 2 (Drosophila)	0.00014694	0.732119	Down-regulated
8644	Bt.8738	HSPH1	heat shock 105kDa/110kDa protein 1	5.51e-05	0.725798	Down-regulated
8644	Bt.8738	HSPH1	heat shock 105kDa/110kDa protein 1	9.29e-05	0.725798	Down-regulated
2402	Bt.7873	BCAM	basal cell adhesion molecule (Lutheran blood group)	6.99e-06	0.686258	Down-regulated
2402	Bt.7873	BCAM	basal cell adhesion molecule (Lutheran blood group)	1.1e-05	0.686258	Down-regulated
7528	Bt.49586	NET1	neuroepithelial cell transforming gene 1	0.00160141	0.68597	Down-regulated
11261	Bt.9525	RNF113A	ring finger protein 113A	0.000258404	0.673446	Down-regulated
11261	Bt.9525	RNF113A	ring finger protein 113A	0.000628905	0.673446	Down-regulated
2719	Bt.75092	DIDO1	death inducer-obliterator 1	0.000364325	0.631871	Down-regulated
2719	Bt.75092	DIDO1	death inducer-obliterator 1	4.49e-07	0.631871	Down-regulated
9586	Bt.88378	KIAA1303	raptor	1.52e-06	0.616588	Down-regulated
9586	Bt.88378	KIAA1303	raptor	6.94e-06	0.616588	Down-regulated
5154	Bt.52786	LOC100008588	18S ribosomal RNA	0.000102515	0.600037	Down-regulated
5154	Bt.52786	LOC100008588	18S ribosomal RNA	0.000160742	0.600037	Down-regulated
3671	Bt.27129	SLC39A9	solute carrier family 39 (zinc transporter), member 9	0.00118119	0.58836	Down-regulated
8731	Bt.27784	PPP1R10	protein phosphatase 1, regulatory (inhibitor) subunit 10	4.21e-07	0.588027	Down-regulated
8731	Bt.27784	PPP1R10	protein phosphatase 1, regulatory (inhibitor) subunit 10	1.13e-06	0.588027	Down-regulated
6779	Bt.90151	LOC100008589	28S ribosomal RNA	8.45e-07	0.486632	Down-regulated
6779	Bt.89284	LOC100008589	28S ribosomal RNA	0.000208105	0.486632	Down-regulated
288	Bt.28094	CASP7	caspase 7, apoptosis-related cysteine peptidase	1.68e-06	0.782347	Down-regulated
288	Bt.28094	CASP7	caspase 7, apoptosis-related cysteine peptidase	0.000112935	0.782347	Down-regulated

## Sheet: 0.1 vs. 80 MPa
Table S2 Sheet 3. Genes significantly changed upon 80 MPa treatment
Probe	UniGene ID	Gene name	Gene Product	P-value	Fold change ( 0.1 vs. 80 MPa)	Comment
1436	Bt.6451	HIST1H1E	histone cluster 1, H1e	4.92e-05	12.7495	Up-regulated
1436	Bt.6451	HIST1H1E	histone cluster 1, H1e	0.000470673	12.7495	Up-regulated
42	Bt.34521	RBM12	RNA binding motif protein 12	0.000452853	2.70335	Up-regulated
8416	Bt.21965	ZNF358	zinc finger protein 358	2.1e-05	1.55765	Up-regulated
8416	Bt.21965	ZNF358	zinc finger protein 358	8.87e-05	1.55765	Up-regulated
4001	Bt.26739	TOMM40L	translocase of outer mitochondrial membrane 40 homolog (yeast)-like	0.000557284	1.49601	Up-regulated
8159	Bt.89557		Transcribed locus	1.96e-05	1.47712	Up-regulated
7986	Bt.66	NDUFA3	NADH dehydrogenase (ubiquinone) 1 alpha subcomplex, 3, 9kDa	0.000138015	1.40631	Up-regulated
7986	Bt.66	NDUFA3	NADH dehydrogenase (ubiquinone) 1 alpha subcomplex, 3, 9kDa	0.000226394	1.40631	Up-regulated
6288	Bt.13965	CNTNAP1	contactin associated protein 1	2.48e-07	1.39886	Up-regulated
6288	Bt.13965	CNTNAP1	contactin associated protein 1	1.56e-06	1.39886	Up-regulated
4927	Bt.55759	DKFZp434K1815	hypothetical protein DKFZp434K1815	6.86e-08	1.37437	Up-regulated
8877	Bt.48519	RBPMS	RNA binding protein with multiple splicing	0.00063129	1.37395	Up-regulated
2634	Bt.90254	HDAC8	histone deacetylase 8	0.000981392	1.3557	Up-regulated
9205	Bt.21568	FAM118B	family with sequence similarity 118, member B	0.000132473	1.29067	Up-regulated
2415	Bt.46615	MGC138967	similar to CG10809-PA	0.00148398	1.28808	Up-regulated
7223	Bt.500	HK1	hexokinase 1	0.000108524	1.27532	Up-regulated
7223	Bt.500	HK1	hexokinase 1	0.000187069	1.27532	Up-regulated
1841	Bt.12138	RP11-413M3.2	similar to CG12379-PA	6.48e-05	1.26838	Up-regulated
884	Bt.49509	LZTFL1	leucine zipper transcription factor-like 1	0.000919334	1.26701	Up-regulated
884	Bt.49509	LZTFL1	leucine zipper transcription factor-like 1	0.00159016	1.26701	Up-regulated
2575	Bt.2041	AP2A2	adaptor-related protein complex 2, alpha 2 subunit	1.71e-05	1.25996	Up-regulated
3414	Bt.61384	UNC84B	unc-84 homolog B (C. elegans)	0.00011637	1.21442	Up-regulated
2865	Bt.89629	EIF4B	eukaryotic translation initiation factor 4B	0.00114464	1.19053	Up-regulated
4914	Bt.64707	LOC146346	hypothetical protein LOC146346	0.000776269	1.16848	Up-regulated
5040	Bt.1786	YME1L1	YME1-like 1 (S. cerevisiae)	0.000619741	0.81417	Down-regulated
3865	Bt.52937	hCG_20417	mitochondrial ribosomal protein L20	0.00010856	0.810226	Down-regulated
3865	Bt.52937	hCG_20417	mitochondrial ribosomal protein L20	0.000139517	0.810226	Down-regulated
4305	Bt.89659	FKBP9L	FK506 binding protein 9-like	3.78e-05	0.801612	Down-regulated
4305	Bt.89659	FKBP9L	FK506 binding protein 9-like	2.02e-05	0.801612	Down-regulated
6779	Bt.89284	LOC100008589	28S ribosomal RNA	0.000106092	0.793721	Down-regulated
6779	Bt.89284	LOC100008589	28S ribosomal RNA	0.000208105	0.793721	Down-regulated
9829	Bt.27267	TMEM4	transmembrane protein 4	0.000150732	0.791385	Down-regulated
6758	Bt.26855	LOC506746	hypothetical LOC506746	0.00160501	0.789528	Down-regulated
1685	Bt.77469	KCTD20	potassium channel tetramerisation domain containing 20	6.84e-05	0.786367	Down-regulated
1685	Bt.77469	KCTD20	potassium channel tetramerisation domain containing 20	0.000311099	0.786367	Down-regulated
1402	Bt.4279	SHC1	SHC (Src homology 2 domain containing) transforming protein 1	0.000135301	0.784659	Down-regulated
1402	Bt.4279	SHC1	SHC (Src homology 2 domain containing) transforming protein 1	0.00040895	0.784659	Down-regulated
1782	Bt.53344	ARHGAP21	Rho GTPase activating protein 21	0.000850676	0.783995	Down-regulated
9071	Bt.66625	CNOT4	CCR4-NOT transcription complex, subunit 4	0.000437896	0.769762	Down-regulated
3140	Bt.56130	SIAHBP1	fuse-binding protein-interacting repressor	0.00111056	0.769103	Down-regulated
3140	Bt.56130	SIAHBP1	fuse-binding protein-interacting repressor	0.00122017	0.769103	Down-regulated
5840	Bt.1658	DUSP1	dual specificity phosphatase 1	0.000276438	0.76908	Down-regulated
5840	Bt.1658	DUSP1	dual specificity phosphatase 1	0.00133909	0.76908	Down-regulated
3701	Bt.24435	SYNCRIP	synaptotagmin binding, cytoplasmic RNA interacting protein	0.000975088	0.766607	Down-regulated
3701	Bt.24435	SYNCRIP	synaptotagmin binding, cytoplasmic RNA interacting protein	0.000980781	0.766607	Down-regulated
5271	Bt.4908	RBBP7	retinoblastoma binding protein 7	0.000265911	0.765349	Down-regulated
3177	Bt.48951	ASB11	ankyrin repeat and SOCS box-containing 11	1.21e-05	0.762019	Down-regulated
3177	Bt.48951	ASB11	ankyrin repeat and SOCS box-containing 11	4.73e-05	0.762019	Down-regulated
337	Bt.17282	SNIP1	Smad nuclear interacting protein 1	0.00158127	0.761885	Down-regulated
7456	Bt.46948	LRRFIP2	leucine rich repeat (in FLII) interacting protein 2	0.00144925	0.757526	Down-regulated
11849	Bt.9469	DNAJC10	DnaJ (Hsp40) homolog, subfamily C, member 10	0.000759213	0.754943	Down-regulated
3089	Bt.22538	FZD8	frizzled homolog 8 (Drosophila)	9.71e-05	0.739475	Down-regulated
10194	Bt.62845	ASAH1	N-acylsphingosine amidohydrolase (acid ceramidase) 1	0.000518233	0.733243	Down-regulated
10194	Bt.62845	ASAH1	N-acylsphingosine amidohydrolase (acid ceramidase) 1	0.000996226	0.733243	Down-regulated
3757	Bt.2005	LSM1	LSM1 homolog, U6 small nuclear RNA associated (S. cerevisiae)	1.5e-07	0.733206	Down-regulated
3757	Bt.2005	LSM1	LSM1 homolog, U6 small nuclear RNA associated (S. cerevisiae)	9.51e-06	0.733206	Down-regulated
10834	Bt.18408	CCDC117	coiled-coil domain containing 117	0.00106533	0.725922	Down-regulated
10834	Bt.18408	CCDC117	coiled-coil domain containing 117	0.00127242	0.725922	Down-regulated
7060	Bt.11280	BANP	BTG3 associated nuclear protein	0.00012219	0.723381	Down-regulated
7060	Bt.11280	BANP	BTG3 associated nuclear protein	0.00013219	0.723381	Down-regulated
10650	Bt.16032	ANXA1	annexin A1	0.00135699	0.722304	Down-regulated
6408	Bt.52209	RAD54B	RAD54 homolog B (S. cerevisiae)	0.000316422	0.714724	Down-regulated
9841	Bt.87389	GAPDH	glyceraldehyde-3-phosphate dehydrogenase	0.000629315	0.71417	Down-regulated
9841	Bt.87389	GAPDH	glyceraldehyde-3-phosphate dehydrogenase	0.00121528	0.71417	Down-regulated
4027	Bt.11096	KPNA4	karyopherin alpha 4 (importin alpha 3)	0.00070383	0.710855	Down-regulated
4027	Bt.11096	KPNA4	karyopherin alpha 4 (importin alpha 3)	0.00134727	0.710855	Down-regulated
1897	Bt.12732	NYREN18	NEDD8 ultimate buster-1	3.57e-05	0.708285	Down-regulated
1897	Bt.12732	NYREN18	NEDD8 ultimate buster-1	0.00011322	0.708285	Down-regulated
1607	Bt.4371	GADD45B	growth arrest and DNA-damage-inducible, beta	0.0013149	0.704831	Down-regulated
4274	Bt.11909	DUSP6	dual specificity phosphatase 6	0.000701201	0.704227	Down-regulated
4274	Bt.11909	DUSP6	dual specificity phosphatase 6	0.000889526	0.704227	Down-regulated
1290	Bt.63116	AKR1B1	aldo-keto reductase family 1, member B1 (aldose reductase)	0.000550475	0.697691	Down-regulated
1290	Bt.63116	AKR1B1	aldo-keto reductase family 1, member B1 (aldose reductase)	0.000678361	0.697691	Down-regulated
893	Bt.59331	UAP1	UDP-N-acteylglucosamine pyrophosphorylase 1	3.55e-05	0.693202	Down-regulated
893	Bt.59331	UAP1	UDP-N-acteylglucosamine pyrophosphorylase 1	6.66e-05	0.693202	Down-regulated
1109	Bt.17683	DBF4	DBF4 homolog (S. cerevisiae)	0.000560078	0.693129	Down-regulated
3671	Bt.27129	SLC39A9	solute carrier family 39 (zinc transporter), member 9	0.00118119	0.692301	Down-regulated
4183	Bt.89506	NSL1	NSL1, MIND kinetochore complex component, homolog (S. cerevisiae)	0.00105121	0.690575	Down-regulated
5143	Bt.4106	F3	coagulation factor III (thromboplastin, tissue factor)	0.00150891	0.680026	Down-regulated
8644	Bt.8738	HSPH1	heat shock 105kDa/110kDa protein 1	5.51e-05	0.679349	Down-regulated
8644	Bt.8738	HSPH1	heat shock 105kDa/110kDa protein 1	9.29e-05	0.679349	Down-regulated
4322	Bt.13666	ATP5S	ATP synthase, H+ transporting, mitochondrial F0 complex, subunit s (factor B)	0.00139501	0.679	Down-regulated
8159	Bt.65398		Transcribed locus	0.00145474	0.676994	Down-regulated
4066	Bt.73096	CTH	cystathionase (cystathionine gamma-lyase)	0.000403511	0.676065	Down-regulated
4066	Bt.73096	CTH	cystathionase (cystathionine gamma-lyase)	0.000528372	0.676065	Down-regulated
10681	Bt.59095	C9orf97	chromosome 9 open reading frame 97	0.000647743	0.670493	Down-regulated
1477	Bt.12399	NEU1	sialidase 1 (lysosomal sialidase)	1.84e-05	0.669744	Down-regulated
1477	Bt.12399	NEU1	sialidase 1 (lysosomal sialidase)	5.03e-05	0.669744	Down-regulated
3093	Bt.53211	LOC615039	hypothetical LOC615039	1.14e-05	0.668364	Down-regulated
3093	Bt.53211	LOC615039	hypothetical LOC615039	0.000103313	0.668364	Down-regulated
9586	Bt.88378	KIAA1303	raptor	1.52e-06	0.663117	Down-regulated
9586	Bt.88378	KIAA1303	raptor	6.94e-06	0.663117	Down-regulated
5766	Bt.65363	C16orf69	chromosome 16 open reading frame 69	2.56e-05	0.661552	Down-regulated
5766	Bt.65363	C16orf69	chromosome 16 open reading frame 69	0.000270629	0.661552	Down-regulated
2559	Bt.64693	Dnaja1	DnaJ (Hsp40) homolog, subfamily A, member 1	0.000442293	0.659013	Down-regulated
2559	Bt.64693	Dnaja1	DnaJ (Hsp40) homolog, subfamily A, member 1	0.00132266	0.659013	Down-regulated
6779	Bt.90151	LOC100008589	28S ribosomal RNA	2.96e-06	0.486632	Down-regulated
6779	Bt.89284	LOC100008589	28S ribosomal RNA	0.000106092	0.486632	Down-regulated
904	Bt.7418	ANKH	ankylosis, progressive homolog (mouse)	4.4e-05	0.644976	Down-regulated
904	Bt.7418	ANKH	ankylosis, progressive homolog (mouse)	6.37e-05	0.644976	Down-regulated
8867	Bt.64897	IGFBP3	insulin-like growth factor binding protein 3	0.0015971	0.642292	Down-regulated
595	Bt.6522	DNAJB6	DnaJ (Hsp40) homolog, subfamily B, member 6	0.00149639	0.632396	Down-regulated
11924	Bt.37906	YOD1	YOD1 OTU deubiquinating enzyme 1 homolog (S. cerevisiae)	3.39e-05	0.630172	Down-regulated
11924	Bt.37906	YOD1	YOD1 OTU deubiquinating enzyme 1 homolog (S. cerevisiae)	0.000169627	0.630172	Down-regulated
2027	Bt.10259	PLK2	polo-like kinase 2 (Drosophila)	0.00014694	0.618101	Down-regulated
2287	Bt.27376	Bag4	BCL2-associated athanogene 4	4.25e-07	0.614072	Down-regulated
2287	Bt.27376	Bag4	BCL2-associated athanogene 4	0.000106309	0.614072	Down-regulated
10996	Bt.22526	HSPB8	heat shock 22kDa protein 8	7.83e-05	0.608102	Down-regulated
10996	Bt.22526	HSPB8	heat shock 22kDa protein 8	0.00101968	0.608102	Down-regulated
8731	Bt.27784	PPP1R10	protein phosphatase 1, regulatory (inhibitor) subunit 10	4.21e-07	0.58799	Down-regulated
8731	Bt.27784	PPP1R10	protein phosphatase 1, regulatory (inhibitor) subunit 10	1.13e-06	0.58799	Down-regulated
8808	Bt.53659	ABHD13	abhydrolase domain containing 13	4.64e-05	0.550446	Down-regulated
8808	Bt.53659	ABHD13	abhydrolase domain containing 13	0.000432173	0.550446	Down-regulated
320		TMEM121	transmembrane protein 121	2.64e-05	0.536404	Down-regulated
2719	Bt.75092	DIDO1	death inducer-obliterator 1	0.000364325	0.530233	Down-regulated
2719	Bt.75092	DIDO1	death inducer-obliterator 1	4.49e-07	0.530233	Down-regulated
