# Supplementary material for: Effects of High Hydrostatic Pressure on Expression Profiles of In Vitro Produced Vitrified Bovine Blastocysts
Source: Sci Rep. 2016 Feb 17;6:21215. doi: 10.1038/srep21215 (PMC4756375; doi:10.1038/srep21215)
Supplement: Supplementary Table S3 [file srep21215-s4.xls]

## Sheet: 40 MPa Unique
Table S3 Sheet 1. Genes uniquely differentially expressed at 40 Mpa*
Probe	UniGene ID	Gene name	Gene Product	P value	0.1 vs. 40 Mpa	0.1 vs. 60 MPa	0.1 vs. 80 MPa
7909	Bt.64563	RFFL	ring finger and FYVE-like domain containing 1	2.54e-05	-1	0	0
5332	Bt.12314	PFKFB3	6-phosphofructo-2-kinase/fructose-2,6-biphosphatase 3	3.97e-05	-1	0	0
5332	Bt.12314	PFKFB3	6-phosphofructo-2-kinase/fructose-2,6-biphosphatase 3	6.6e-05	-1	0	0
1968	Bt.53760	LOC728216	similar to ubiquitin specific peptidase 18	0.000104525	-1	0	0
1968	Bt.53760	LOC728216	similar to ubiquitin specific peptidase 18	0.000116805	-1	0	0
123	Bt.64291	H3F3A	H3 histone, family 3A	0.000158185	-1	0	0
747	Bt.28249	SEC24A	SEC24 related gene family, member A (S. cerevisiae)	0.000173964	-1	0	0
2986	Bt.27527	STXBP3	syntaxin binding protein 3	0.000277868	-1	0	0
12100	Bt.30953	DOCK1	dedicator of cytokinesis 1	0.000300917	-1	0	0
11731	Bt.22575	TMEM167	transmembrane protein 167	0.000368237	-1	0	0
3518	Bt.28502	FAM83D	family with sequence similarity 83, member D	0.000417802	-1	0	0
281	Bt.9783	DDX3X	DEAD (Asp-Glu-Ala-Asp) box polypeptide 3, X-linked	0.000421378	-1	0	0
8159	Bt.89557		Transcribed locus	0.000463052	-1	0	0
123	Bt.64291	H3F3A	H3 histone, family 3A	0.000471416	-1	0	0
3518	Bt.28502	FAM83D	family with sequence similarity 83, member D	0.000474399	-1	0	0
1794	Bt.64539	QSCN6	quiescin Q6	0.000535468	-1	0	0
538	Bt.13737	GALK2	galactokinase 2	0.0005438	-1	0	0
779	Bt.90218	TES	testis derived transcript (3 LIM domains)	0.000610689	-1	0	0
7909	Bt.64563	RFFL	ring finger and FYVE-like domain containing 1	0.00069605	-1	0	0
265	Bt.20277	TOP2A	topoisomerase (DNA) II alpha 170kDa	0.00078607	-1	0	0
281	Bt.9783	DDX3X	DEAD (Asp-Glu-Ala-Asp) box polypeptide 3, X-linked	0.000835839	-1	0	0
942	Bt.6650	GGH	gamma-glutamyl hydrolase (conjugase, folylpolygammaglutamyl hydrolase)	0.000841897	-1	0	0
10961	Bt.20683	TP53INP2	tumor protein p53 inducible nuclear protein 2	0.000874769	-1	0	0
289	Bt.21926	LOC508142	similar to translocase of outer mitochondrial membrane 34	0.000881912	-1	0	0
8159				0.000946699	-1	0	0
7968	Bt.49157	APOA1	apolipoprotein A-I	0.000973083	-1	0	0
8529	Bt.7930	NUCB1	nucleobindin 1	0.00100849	-1	0	0
1116	Bt.25186	BCAT1	branched chain aminotransferase 1, cytosolic	0.00101346	-1	0	0
6897	Bt.21510	GPR107	G protein-coupled receptor 107	0.00103221	-1	0	0
2986	Bt.27527	STXBP3	syntaxin binding protein 3	0.00117605	-1	0	0
874	Bt.22035	C5orf14	chromosome 5 open reading frame 14	0.00128316	-1	0	0
1794	Bt.64539	QSCN6	quiescin Q6	0.00135342	-1	0	0
10961	Bt.20683	TP53INP2	tumor protein p53 inducible nuclear protein 2	0.00162162	-1	0	0
9896	Bt.58080	ZNF3	zinc finger protein 3	1.85e-06	1	0	0
10009	Bt.48940	PPAP2B	phosphatidic acid phosphatase type 2B	1.96e-06	1	0	0
2357	Bt.5184	Ankrd40	ankyrin repeat domain 40	2.39e-06	1	0	0
9896	Bt.58080	ZNF3	zinc finger protein 3	7.52e-06	1	0	0
6978	Bt.22374	MGC137396	similar to CG9339-PF	9.39e-06	1	0	0
6978	Bt.22374	MGC137396	similar to CG9339-PF	1.89e-05	1	0	0
5625	Bt.45080	LRRC45	leucine rich repeat containing 45	2.36e-05	1	0	0
8432	Bt.5633	TMEM129	transmembrane protein 129	2.38e-05	1	0	0
8747	Bt.23521	DUSP26	dual specificity phosphatase 26 (putative)	2.74e-05	1	0	0
2575	Bt.2041	AP2A2	adaptor-related protein complex 2, alpha 2 subunit	3.05e-05	1	0	0
4349	Bt.66386	WRNIP1	Werner helicase interacting protein 1	4.59e-05	1	0	0
2339	Bt.52556	RCP9	calcitonin gene-related peptide-receptor component protein	6.21e-05	1	0	0
4349	Bt.66386	WRNIP1	Werner helicase interacting protein 1	6.48e-05	1	0	0
8983	Bt.45485	KLF9	Kruppel-like factor 9	6.68e-05	1	0	0
967	Bt.73261	LOC513955	hypothetical LOC513955	6.85e-05	1	0	0
8747	Bt.23521	DUSP26	dual specificity phosphatase 26 (putative)	6.93e-05	1	0	0
8250	Bt.22175	KCNT1	potassium channel, subfamily T, member 1	7.92e-05	1	0	0
9907	Bt.59214	FGD5	FYVE, RhoGEF and PH domain containing 5	8.01e-05	1	0	0
4144	Bt.49595	TMEM111	transmembrane protein 111	8.44e-05	1	0	0
8983	Bt.45485	KLF9	Kruppel-like factor 9	9.23e-05	1	0	0
5945	Bt.26976	COX11	COX11 homolog, cytochrome c oxidase assembly protein (yeast)	0.000101741	1	0	0
3885	Bt.51520	C14orf94	chromosome 14 open reading frame 94	0.000123869	1	0	0
4656	Bt.32544	NVL	nuclear VCP-like	0.000128076	1	0	0
4986	Bt.89574	KIAA0182	KIAA0182	0.00015045	1	0	0
6659	Bt.3196	STRA6	stimulated by retinoic acid gene 6 homolog (mouse)	0.000152416	1	0	0
5633	Bt.2568	ADFP	adipose differentiation-related protein	0.000157168	1	0	0
393	Bt.58700	C9orf58	chromosome 9 open reading frame 58	0.000166772	1	0	0
8159				0.000169244	1	0	0
10034	Bt.7363	LOC789389	similar to Wolf-Hirschhorn syndrome candidate 2 protein	0.000174731	1	0	0
3739	Bt.28081	POGZ	pogo transposable element with ZNF domain	0.000189317	1	0	0
3885	Bt.51520	C14orf94	chromosome 14 open reading frame 94	0.000191948	1	0	0
5633	Bt.2568	ADFP	adipose differentiation-related protein	0.000202974	1	0	0
1640	Bt.49587	GPI	glucose phosphate isomerase	0.000206942	1	0	0
3263	Bt.37779	BPHL	biphenyl hydrolase-like (serine hydrolase; breast epithelial mucin-associated antigen)	0.000210985	1	0	0
2193	Bt.52796	COPS6	COP9 constitutive photomorphogenic homolog subunit 6 (Arabidopsis)	0.000225488	1	0	0
2807	Bt.64366	NDUFC2	NADH dehydrogenase (ubiquinone) 1, subcomplex unknown, 2, 14.5kDa	0.00024111	1	0	0
5727	Bt.70	NDUFB10	NADH dehydrogenase (ubiquinone) 1 beta subcomplex, 10, 22kDa	0.000260029	1	0	0
2339	Bt.52556	RCP9	calcitonin gene-related peptide-receptor component protein	0.000280575	1	0	0
6155	Bt.7804	GYG1	glycogenin 1	0.000301114	1	0	0
4802	Bt.22766	SART3	squamous cell carcinoma antigen recognized by T cells 3	0.000322672	1	0	0
1689	Bt.39564	LOC506268	similar to C2orf29 protein	0.000332691	1	0	0
3263	Bt.37779	BPHL	biphenyl hydrolase-like (serine hydrolase; breast epithelial mucin-associated antigen)	0.000358399	1	0	0
3414	Bt.61384	UNC84B	unc-84 homolog B (C. elegans)	0.000416827	1	0	0
2357	Bt.5184	Ankrd40	ankyrin repeat domain 40	0.000435507	1	0	0
6830	Bt.52335	IFT57	intraflagellar transport 57 homolog (Chlamydomonas)	0.000455475	1	0	0
11028	Bt.30639	CNOT2	CCR4-NOT transcription complex, subunit 2	0.000466637	1	0	0
7556	Bt.63484	SURF2	surfeit 2	0.000466669	1	0	0
1858	Bt.62530	ITPK1	inositol 1,3,4-triphosphate 5/6 kinase	0.000482942	1	0	0
4505	Bt.15915	IPO11	importin 11	0.000488539	1	0	0
1019	Bt.9195	SIVA1	SIVA1, apoptosis-inducing factor	0.000493087	1	0	0
8159				0.000509444	1	0	0
4532	Bt.4949	SF3B5	splicing factor 3b, subunit 5, 10kDa	0.000553053	1	0	0
6830	Bt.52335	IFT57	intraflagellar transport 57 homolog (Chlamydomonas)	0.000574792	1	0	0
5625	Bt.45080	LRRC45	leucine rich repeat containing 45	0.000610941	1	0	0
10232	Bt.1858	C20orf108	chromosome 20 open reading frame 108	0.000616414	1	0	0
8250	Bt.22175	KCNT1	potassium channel, subfamily T, member 1	0.000618956	1	0	0
1902	Bt.12743	ABCD4	ATP-binding cassette, sub-family D (ALD), member 4	0.00063545	1	0	0
393	Bt.58700	C9orf58	chromosome 9 open reading frame 58	0.000647975	1	0	0
1640	Bt.49587	GPI	glucose phosphate isomerase	0.000651686	1	0	0
4400	Bt.49192	RPL15	ribosomal protein L15	0.000657603	1	0	0
5773	Bt.38862	RALA	v-ral simian leukemia viral oncogene homolog A (ras related)	0.000703113	1	0	0
2112	Bt.44470	SATB1	SATB homeobox 1	0.000705402	1	0	0
4931	Bt.27370	HEATR3	HEAT repeat containing 3	0.000707341	1	0	0
6501	Bt.48788	RAB30	RAB30, member RAS oncogene family	0.000717957	1	0	0
5262	Bt.8206	SFRS7	splicing factor, arginine/serine-rich 7, 35kDa	0.000724622	1	0	0
10232	Bt.1858	C20orf108	chromosome 20 open reading frame 108	0.000725454	1	0	0
2709	Bt.21070	MRPL10	mitochondrial ribosomal protein L10	0.000769143	1	0	0
5727	Bt.70	NDUFB10	NADH dehydrogenase (ubiquinone) 1 beta subcomplex, 10, 22kDa	0.000771141	1	0	0
4400	Bt.49192	RPL15	ribosomal protein L15	0.000774218	1	0	0
4532	Bt.4949	SF3B5	splicing factor 3b, subunit 5, 10kDa	0.000798069	1	0	0
5987	Bt.13810	U2AF1	U2 small nuclear RNA auxiliary factor 1	0.000815782	1	0	0
8460	Bt.5530	DHRS3	dehydrogenase/reductase (SDR family) member 3	0.000816115	1	0	0
6339	Bt.44021	WDR8	WD repeat domain 8	0.000830074	1	0	0
1886	Bt.76825	LOC789371	hypothetical protein LOC789371	0.000833992	1	0	0
2992	Bt.18512	ASF1A	ASF1 anti-silencing function 1 homolog A (S. cerevisiae)	0.000880779	1	0	0
2887	Bt.61617	UHRF2	ubiquitin-like, containing PHD and RING finger domains, 2	0.000904125	1	0	0
6155	Bt.7804	GYG1	glycogenin 1	0.000905921	1	0	0
11275	Bt.2988	GNG11	guanine nucleotide binding protein (G protein), gamma 11	0.000947206	1	0	0
11761	Bt.17953	FOXP1	forkhead box P1	0.000956226	1	0	0
4986	Bt.89574	KIAA0182	KIAA0182	0.000987792	1	0	0
2555	Bt.5528	SLC7A5	solute carrier family 7 (cationic amino acid transporter, y+ system), member 5	0.00100599	1	0	0
2555	Bt.5528	SLC7A5	solute carrier family 7 (cationic amino acid transporter, y+ system), member 5	0.00100962	1	0	0
1858	Bt.62530	ITPK1	inositol 1,3,4-triphosphate 5/6 kinase	0.00107109	1	0	0
3794	Bt.44982	CHRNA10	cholinergic receptor, nicotinic, alpha 10	0.00108601	1	0	0
3045	Bt.36226	SMNDC1	survival motor neuron domain containing 1	0.00109845	1	0	0
11668	Bt.49238	HPRT1	hypoxanthine phosphoribosyltransferase 1 (Lesch-Nyhan syndrome)	0.00111508	1	0	0
4008	Bt.26835	RANGNRF	RAN guanine nucleotide release factor	0.00116962	1	0	0
11668	Bt.49238	HPRT1	hypoxanthine phosphoribosyltransferase 1 (Lesch-Nyhan syndrome)	0.00120866	1	0	0
11761	Bt.17953	FOXP1	forkhead box P1	0.00123028	1	0	0
4707	Bt.46116	MXRA7	matrix-remodelling associated 7	0.00124644	1	0	0
2672	Bt.6612	DDX51	DEAD (Asp-Glu-Ala-Asp) box polypeptide 51	0.00125718	1	0	0
4834	Bt.8545	MRPL43	mitochondrial ribosomal protein L43	0.00126211	1	0	0
7621	Bt.9482	LOC504245	similar to Rho GTPase activating protein 17	0.00129153	1	0	0
7122	Bt.22	PPP1R8	protein phosphatase 1, regulatory (inhibitor) subunit 8	0.00131595	1	0	0
3472	Bt.49273	POLR2F	polymerase (RNA) II (DNA directed) polypeptide F	0.00143342	1	0	0
3739	Bt.28081	POGZ	pogo transposable element with ZNF domain	0.00146092	1	0	0
5836	Bt.64649	Znf313	zinc finger protein 313	0.00151672	1	0	0
4505	Bt.15915	IPO11	importin 11	0.00152863	1	0	0
11499	Bt.64697	LMNB2	lamin B2	0.0015406	1	0	0
8159	Bt.30026		Full-length cDNA clone CS0DC015YK09 of Neuroblastoma Cot 25-normalized of Homo sapiens (human)	0.00154326	1	0	0
8583	Bt.52379	QRICH1	glutamine-rich 1	0.00155951	1	0	0
10674	Bt.48127	Tia1	cytotoxic granule-associated RNA binding protein 1	0.00156978	1	0	0
7193	Bt.3871	LOC506318	similar to VKORC1-like protein 1	0.00160686	1	0	0
*: 1: up-regualted; -1: down-regulated; 0: not significant differential expressed

## Sheet: 60 MPa Unique
Table S3 Sheet 2. Genes uniquely differentially expressed at 60 MPa*
Probe	UniGene ID	Gene name	Gene Product	P value	0.1 vs. 40 MPa	0.1 vs. 60 MPa	0.1 vs. 80 MPa
5154	Bt.52786	LOC100008588	18S ribosomal RNA	0.000102515	0	-1	0
5154	Bt.52786	LOC100008588	18S ribosomal RNA	0.000160742	0	-1	0
11261	Bt.9525	RNF113A	ring finger protein 113A	0.000258404	0	-1	0
11261	Bt.9525	RNF113A	ring finger protein 113A	0.000628905	0	-1	0
1895	Bt.42858	ABCC5	ATP-binding cassette, sub-family C (CFTR/MRP), member 5	1.02e-05	0	1	0
1895	Bt.42858	ABCC5	ATP-binding cassette, sub-family C (CFTR/MRP), member 5	2.23e-05	0	1	0
89	Bt.32543	IPO8	importin 8	0.000191059	0	1	0
2167	Bt.20080	WSB1	WD repeat and SOCS box-containing 1	0.000214607	0	1	0
1401	Bt.3199	RUSC1	RUN and SH3 domain containing 1	0.000221096	0	1	0
9208	Bt.26958	LOC788996	similar to Potassium/sodium hyperpolarization-activated cyclic nucleotide-gated channel 2 (Brain cyclic nucleotide-gated channel 2) (BCNG-2)	0.000280312	0	1	0
5966	Bt.5519	TncRNA	trophoblast-derived noncoding RNA	0.000328087	0	1	0
8128	Bt.33726	NPY	neuropeptide Y	0.000388758	0	1	0
7061	Bt.42818	POLR3B	polymerase (RNA) III (DNA directed) polypeptide B	0.000405958	0	1	0
4952	Bt.2642	ZNF706	zinc finger protein 706	0.000593589	0	1	0
5	Bt.29924	MDM4	Mdm4, transformed 3T3 cell double minute 4, p53 binding protein (mouse)	0.000824537	0	1	0
2167	Bt.20080	WSB1	WD repeat and SOCS box-containing 1	0.000831809	0	1	0
564	Bt.28460	SNRPD3	small nuclear ribonucleoprotein D3 polypeptide 18kDa	0.000971154	0	1	0
6217	Bt.11128	MGC140717	similar to uracil-DNA glycosylase isoform UNG2	0.00112712	0	1	0
8474	Bt.89593	PRPF4B	PRP4 pre-mRNA processing factor 4 homolog B (yeast)	0.00143854	0	1	0
7199	Bt.54456	TFB2M	transcription factor B2, mitochondrial	0.00148935	0	1	0
6217	Bt.11128	MGC140717	similar to uracil-DNA glycosylase isoform UNG2	0.00162156	0	1	0
*: 1: up-regualted; -1: down-regulated; 0: not significant differential expressed

## Sheet: 80 MPa Unique
Table S3 Sheet 3. Genes uniquely differentially expressed at 80 MPa*
Probe	UniGene ID	Gene name	Genen Product	P-value	0.1 vs. 40 MPa	0.1 vs. 60 MPa	0.1 vs. 80 MPa
3757	Bt.2005	LSM1	LSM1 homolog, U6 small nuclear RNA associated (S. cerevisiae)	1.5e-07	0	0	-1
3757	Bt.2005	LSM1	LSM1 homolog, U6 small nuclear RNA associated (S. cerevisiae)	9.51e-06	0	0	-1
3093	Bt.53211	LOC615039	hypothetical LOC615039	1.14e-05	0	0	-1
320		TMEM121	transmembrane protein 121	2.64e-05	0	0	-1
11924	Bt.37906	YOD1	YOD1 OTU deubiquinating enzyme 1 homolog (S. cerevisiae)	3.39e-05	0	0	-1
8808	Bt.53659	ABHD13	abhydrolase domain containing 13	4.64e-05	0	0	-1
1685	Bt.77469	KCTD20	potassium channel tetramerisation domain containing 20	6.84e-05	0	0	-1
3089	Bt.22538	FZD8	frizzled homolog 8 (Drosophila)	9.71e-05	0	0	-1
3093	Bt.53211	LOC615039	hypothetical LOC615039	0.000103313	0	0	-1
3865	Bt.52937	hCG_20417	mitochondrial ribosomal protein L20	0.00010856	0	0	-1
7060	Bt.11280	BANP	BTG3 associated nuclear protein	0.00012219	0	0	-1
7060	Bt.11280	BANP	BTG3 associated nuclear protein	0.00013219	0	0	-1
1402	Bt.4279	SHC1	SHC (Src homology 2 domain containing) transforming protein 1	0.000135301	0	0	-1
3865	Bt.52937	hCG_20417	mitochondrial ribosomal protein L20	0.000139517	0	0	-1
9829	Bt.27267	TMEM4	transmembrane protein 4	0.000150732	0	0	-1
11924	Bt.37906	YOD1	YOD1 OTU deubiquinating enzyme 1 homolog (S. cerevisiae)	0.000169627	0	0	-1
5840	Bt.1658	DUSP1	dual specificity phosphatase 1	0.000276438	0	0	-1
1685	Bt.77469	KCTD20	potassium channel tetramerisation domain containing 20	0.000311099	0	0	-1
6408	Bt.52209	RAD54B	RAD54 homolog B (S. cerevisiae)	0.000316422	0	0	-1
4066	Bt.73096	CTH	cystathionase (cystathionine gamma-lyase)	0.000403511	0	0	-1
1402	Bt.4279	SHC1	SHC (Src homology 2 domain containing) transforming protein 1	0.00040895	0	0	-1
8808	Bt.53659	ABHD13	abhydrolase domain containing 13	0.000432173	0	0	-1
2559	Bt.64693	Dnaja1	DnaJ (Hsp40) homolog, subfamily A, member 1	0.000442293	0	0	-1
4066	Bt.73096	CTH	cystathionase (cystathionine gamma-lyase)	0.000528372	0	0	-1
1109	Bt.17683	DBF4	DBF4 homolog (S. cerevisiae)	0.000560078	0	0	-1
4027	Bt.11096	KPNA4	karyopherin alpha 4 (importin alpha 3)	0.00070383	0	0	-1
4183	Bt.89506	NSL1	NSL1, MIND kinetochore complex component, homolog (S. cerevisiae)	0.00105121	0	0	-1
10834	Bt.18408	CCDC117	coiled-coil domain containing 117	0.00106533	0	0	-1
10834	Bt.18408	CCDC117	coiled-coil domain containing 117	0.00127242	0	0	-1
2559	Bt.64693	Dnaja1	DnaJ (Hsp40) homolog, subfamily A, member 1	0.00132266	0	0	-1
5840	Bt.1658	DUSP1	dual specificity phosphatase 1	0.00133909	0	0	-1
4027	Bt.11096	KPNA4	karyopherin alpha 4 (importin alpha 3)	0.00134727	0	0	-1
4322	Bt.13666	ATP5S	ATP synthase, H+ transporting, mitochondrial F0 complex, subunit s (factor B)	0.00139501	0	0	-1
8159	Bt.65398		Transcribed locus	0.00145474	0	0	-1
337	Bt.17282	SNIP1	Smad nuclear interacting protein 1	0.00158127	0	0	-1
6758	Bt.26855	LOC506746	hypothetical LOC506746	0.00160501	0	0	-1
8159	Bt.89557		Transcribed locus	1.96e-05	0	0	1
42	Bt.34521	RBM12	RNA binding motif protein 12	0.000452853	0	0	1
2634	Bt.90254	HDAC8	histone deacetylase 8	0.000981392	0	0	1
*: 1: up-regualted; -1: down-regulated; 0: not significant differential expressed
