# Supplementary material for: Effects of High Hydrostatic Pressure on Expression Profiles of In Vitro Produced Vitrified Bovine Blastocysts
Source: Sci Rep. 2016 Feb 17;6:21215. doi: 10.1038/srep21215 (PMC4756375; doi:10.1038/srep21215)
Supplement: Supplementary Table S4 [file srep21215-s5.xls]

## Sheet: Overlaped Genes
Table S4. Differentially expressed genes overlapped in the comparisons between 40-, 60- or 80-MPa group and controls*
Probe	UniGene ID	Gene name	Gene Product	P-value	0.1 vs. 40 MPa	0.1 vs. 60 MPa	0.1 vs. 80 MPa
6779	Bt.90151	LOC100008589	28S ribosomal RNA	8.45e-07	-1	-1	0
6779	Bt.90151	LOC100008589	28S ribosomal RNA	2.96e-06	-1	-1	0
2402	Bt.7873	BCAM	basal cell adhesion molecule (Lutheran blood group)	6.99e-06	-1	-1	0
2402	Bt.7873	BCAM	basal cell adhesion molecule (Lutheran blood group)	1.1e-05	-1	-1	0
5355	Bt.269	ATP2C1	ATPase, Ca++ transporting, type 2C, member 1	5.96e-05	-1	-1	0
5355	Bt.269	ATP2C1	ATPase, Ca++ transporting, type 2C, member 1	0.000228997	-1	-1	0
5040	Bt.1786	YME1L1	YME1-like 1 (S. cerevisiae)	0.00133787	-1	-1	0
3189	Bt.44977	SLC4A1AP	solute carrier family 4 (anion exchanger), member 1, adaptor protein	0.00145282	-1	-1	0
7528	Bt.49586	NET1	neuroepithelial cell transforming gene 1	0.00160141	-1	-1	0
288	Bt.28094	CASP7	caspase 7, apoptosis-related cysteine peptidase	1.68e-06	-1	-1	0
2380	Bt.23564	C6orf120	chromosome 6 open reading frame 120	1.02e-06	1	1	0
3495	Bt.8279	C3orf60	chromosome 3 open reading frame 60	1.3e-06	1	1	0
3495	Bt.8279	C3orf60	chromosome 3 open reading frame 60	1.85e-06	1	1	0
2380	Bt.23564	C6orf120	chromosome 6 open reading frame 120	2.66e-06	1	1	0
1090	Bt.7391	APLP1	amyloid beta (A4) precursor-like protein 1	3.84e-06	1	1	0
1536	Bt.66354	POLR2L	polymerase (RNA) II (DNA directed) polypeptide L, 7.6kDa	6.22e-06	1	1	0
1536	Bt.66354	POLR2L	polymerase (RNA) II (DNA directed) polypeptide L, 7.6kDa	1.19e-05	1	1	0
9020	Bt.4586	GNG2	guanine nucleotide binding protein (G protein), gamma 2	1.81e-05	1	1	0
4237	Bt.87845	COX5B	cytochrome c oxidase subunit Vb	2e-05	1	1	0
5328	Bt.55867	HSPC152	hypothetical protein HSPC152	2.62e-05	1	1	0
9020	Bt.4586	GNG2	guanine nucleotide binding protein (G protein), gamma 2	3.28e-05	1	1	0
2569	Bt.7562	FLJ41352	FLJ41352 protein	3.66e-05	1	1	0
4243	Bt.6710	LOC440330	hypothetical LOC440330	4.5e-05	1	1	0
4237	Bt.87845	COX5B	cytochrome c oxidase subunit Vb	4.62e-05	1	1	0
9505	Bt.46839	SNRPD2	small nuclear ribonucleoprotein D2 polypeptide 16.5kDa	6.96e-05	1	1	0
4927	Bt.55759	DKFZp434K1815	hypothetical protein DKFZp434K1815	7.42e-05	1	1	0
4243	Bt.6710	LOC440330	hypothetical LOC440330	7.53e-05	1	1	0
9505	Bt.46839	SNRPD2	small nuclear ribonucleoprotein D2 polypeptide 16.5kDa	8.1e-05	1	1	0
4834	Bt.8545	MRPL43	mitochondrial ribosomal protein L43	9.09e-05	1	1	0
5328	Bt.55867	HSPC152	hypothetical protein HSPC152	9.14e-05	1	1	0
5262	Bt.8206	SFRS7	splicing factor, arginine/serine-rich 7, 35kDa	0.000104799	1	1	0
5768	Bt.49597	LOC528919	similar to F-box and WD-40 domain protein 12	0.000113481	1	1	0
6385	Bt.9092	POLR2G	polymerase (RNA) II (DNA directed) polypeptide G	0.000122794	1	1	0
8583	Bt.52379	QRICH1	glutamine-rich 1	0.000137079	1	1	0
2654	Bt.4298	GPR172B	G protein-coupled receptor 172B	0.000194199	1	1	0
626	Bt.38424	DST	dystonin	0.000199418	1	1	0
5945	Bt.26976	COX11	COX11 homolog, cytochrome c oxidase assembly protein (yeast)	0.00020081	1	1	0
8159	Bt.65788		Transcribed locus	0.00021414	1	1	0
9208	Bt.26958	LOC788996	similar to Potassium/sodium hyperpolarization-activated cyclic nucleotide-gated channel 2 (Brain cyclic nucleotide-gated channel 2) (BCNG-2)	0.000215607	1	1	0
6385	Bt.9092	POLR2G	polymerase (RNA) II (DNA directed) polypeptide G	0.000220579	1	1	0
2654	Bt.4298	GPR172B	G protein-coupled receptor 172B	0.000251915	1	1	0
2887	Bt.61617	UHRF2	ubiquitin-like, containing PHD and RING finger domains, 2	0.000439983	1	1	0
8159	Bt.732		Transcribed locus	0.000471878	1	1	0
4008	Bt.26835	RANGNRF	RAN guanine nucleotide release factor	0.000511388	1	1	0
5768	Bt.49597	LOC528919	similar to F-box and WD-40 domain protein 12	0.00051465	1	1	0
3585	Bt.26997	Ptpmt1	protein tyrosine phosphatase, mitochondrial 1	0.000530902	1	1	0
1090	Bt.7391	APLP1	amyloid beta (A4) precursor-like protein 1	0.000618699	1	1	0
5186	Bt.57711	NDUFB8	NADH dehydrogenase (ubiquinone) 1 beta subcomplex, 8, 19kDa	0.000654609	1	1	0
2471	Bt.49501	C15orf40	chromosome 15 open reading frame 40	0.000680521	1	1	0
6124	Bt.43820	RPL36	ribosomal protein L36	0.000760297	1	1	0
2569	Bt.7562	FLJ41352	FLJ41352 protein	0.00076392	1	1	0
4263	Bt.23076	C1orf93	chromosome 1 open reading frame 93	0.000764781	1	1	0
4263	Bt.23076	C1orf93	chromosome 1 open reading frame 93	0.000783807	1	1	0
8266	Bt.16440	USP6NL	USP6 N-terminal like	0.000800332	1	1	0
4345	Bt.17589	DMTF1	cyclin D binding myb-like transcription factor 1	0.000879507	1	1	0
3472	Bt.49273	POLR2F	polymerase (RNA) II (DNA directed) polypeptide F	0.00090677	1	1	0
2877	Bt.30434	SFRS9	splicing factor, arginine/serine-rich 9	0.00091765	1	1	0
8266	Bt.16440	USP6NL	USP6 N-terminal like	0.00104637	1	1	0
4884		SEMA3G	sema domain, immunoglobulin domain (Ig), short basic domain, secreted, (semaphorin) 3G	0.00107515	1	1	0
6997	Bt.15697	PER2	period homolog 2 (Drosophila)	0.00126183	1	1	0
3543	Bt.4055	BGLAP	bone gamma-carboxyglutamate (gla) protein (osteocalcin)	0.00132102	1	1	0
6124	Bt.43820	RPL36	ribosomal protein L36	0.00132525	1	1	0
9205	Bt.21568	FAM118B	family with sequence similarity 118, member B	0.00132578	1	1	0
11164	Bt.7658	RPL38	ribosomal protein L38	0.00139894	1	1	0
8654	Bt.13784	TIMM10	translocase of inner mitochondrial membrane 10 homolog (yeast)	0.00143768	1	1	0
6140	Bt.27014	FEZ2	fasciculation and elongation protein zeta 2 (zygin II)	0.00161718	1	1	0
*: 1: up-regualted; -1: down-regulated; 0: not significant differential expressed
