# Supplementary material for: Effects of High Hydrostatic Pressure on Expression Profiles of In Vitro Produced Vitrified Bovine Blastocysts
Source: Sci Rep. 2016 Feb 17;6:21215. doi: 10.1038/srep21215 (PMC4756375; doi:10.1038/srep21215)
Supplement: Supplementary Table S5 [file srep21215-s6.xls]

## Sheet: 40, 60, and 80 MPa overlap
Table S5. Differentially expressed genes common to all HHP-treated groups
Probe	UniGene ID	Gene name	Gene Product	P-value	Comment
2719	Bt.75092	DIDO1	death inducer-obliterator 1	4.49e-07	Down-regulated
9586	Bt.88378	KIAA1303	raptor	1.52e-06	Down-regulated
9586	Bt.88378	KIAA1303	raptor	6.94e-06	Down-regulated
3177	Bt.48951	ASB11	ankyrin repeat and SOCS box-containing 11	1.21e-05	Down-regulated
4305	Bt.89659	FKBP9L	FK506 binding protein 9-like	2.02e-05	Down-regulated
3177	Bt.48951	ASB11	ankyrin repeat and SOCS box-containing 11	4.73e-05	Down-regulated
8644	Bt.8738	HSPH1	heat shock 105kDa/110kDa protein 1	5.51e-05	Down-regulated
10996	Bt.22526	HSPB8	heat shock 22kDa protein 8	7.83e-05	Down-regulated
8644	Bt.8738	HSPH1	heat shock 105kDa/110kDa protein 1	9.29e-05	Down-regulated
5271	Bt.4908	RBBP7	retinoblastoma binding protein 7	0.000265911	Down-regulated
5040	Bt.1786	YME1L1	YME1-like 1 (S. cerevisiae)	0.000619741	Down-regulated
11849	Bt.9469	DNAJC10	DnaJ (Hsp40) homolog, subfamily C, member 10	0.000759213	Down-regulated
10996	Bt.22526	HSPB8	heat shock 22kDa protein 8	0.00101968	Down-regulated
3140	Bt.56130	SIAHBP1	fuse-binding protein-interacting repressor	0.00111056	Down-regulated
3140	Bt.56130	SIAHBP1	fuse-binding protein-interacting repressor	0.00122017	Down-regulated
7456	Bt.46948	LRRFIP2	leucine rich repeat (in FLII) interacting protein 2	0.00144925	Down-regulated
4927	Bt.55759	DKFZp434K1815	hypothetical protein DKFZp434K1815	6.86e-08	Up-regulated
6288	Bt.13965	CNTNAP1	contactin associated protein 1	2.48e-07	Up-regulated
6288	Bt.13965	CNTNAP1	contactin associated protein 1	1.56e-06	Up-regulated
7223	Bt.500	HK1	hexokinase 1	0.000108524	Up-regulated
9205	Bt.21568	FAM118B	family with sequence similarity 118, member B	0.000132473	Up-regulated
7986	Bt.66	NDUFA3	NADH dehydrogenase (ubiquinone) 1 alpha subcomplex, 3, 9kDa	0.000138015	Up-regulated
7223	Bt.500	HK1	hexokinase 1	0.000187069	Up-regulated
7986	Bt.66	NDUFA3	NADH dehydrogenase (ubiquinone) 1 alpha subcomplex, 3, 9kDa	0.000226394	Up-regulated
4914	Bt.64707	LOC146346	hypothetical protein LOC146346	0.000776269	Up-regulated
2865	Bt.89629	EIF4B	eukaryotic translation initiation factor 4B	0.00114464	Up-regulated
