# Supplementary material for: Effects of High Hydrostatic Pressure on Expression Profiles of In Vitro Produced Vitrified Bovine Blastocysts
Source: Sci Rep. 2016 Feb 17;6:21215. doi: 10.1038/srep21215 (PMC4756375; doi:10.1038/srep21215)
Supplement: Supplementary Table S6 [file srep21215-s7.xls]

## Sheet: 0 vs. 1h
Table S6 Sheet 1. Genes differentially expressed between 0 and 1h of recovery
Probe	UniGene ID	Gene name	Gene Product	P-value	Fold change (0 vs. 1h)	Comment
5625	Bt.45080	LRRC45	leucine rich repeat containing 45	2.3626e-05	1.26913	Up-regulated
1109	Bt.17683	DBF4	DBF4 homolog (S. cerevisiae)	0.000560078	1.24329	Up-regulated
6288	Bt.13965	CNTNAP1	contactin associated protein 1	2.48e-07	1.23072	Up-regulated
6288	Bt.13965	CNTNAP1	contactin associated protein 1	2.48e-07	1.23072	Up-regulated
7986	Bt.66	NDUFA3	NADH dehydrogenase (ubiquinone) 1 alpha subcomplex, 3, 9kDa	0.000138015	1.23038	Up-regulated
7986	Bt.66	NDUFA3	NADH dehydrogenase (ubiquinone) 1 alpha subcomplex, 3, 9kDa	0.000138015	1.23038	Up-regulated
3414	Bt.61384	UNC84B	unc-84 homolog B (C. elegans)	0.00011637	1.20753	Up-regulated
3414	Bt.61384	UNC84B	unc-84 homolog B (C. elegans)	0.00011637	1.20753	Up-regulated
6779	Bt.89284	LOC100008589	28S ribosomal RNA	8.45e-07	1.19986	Up-regulated
6779	Bt.89284	LOC100008589	28S ribosomal RNA	8.45e-07	1.19986	Up-regulated
5165	Bt.2056	APEH	N-acylaminoacyl-peptide hydrolase	0.000356549	1.17617	Up-regulated
5165	Bt.2056	APEH	N-acylaminoacyl-peptide hydrolase	0.000356549	1.17617	Up-regulated
6830	Bt.52335	IFT57	intraflagellar transport 57 homolog (Chlamydomonas)	0.000455475	1.16663	Up-regulated
4237	Bt.87845	COX5B	cytochrome c oxidase subunit Vb	1.99708e-05	1.1658	Up-regulated
4237	Bt.87845	COX5B	cytochrome c oxidase subunit Vb	1.99708e-05	1.1658	Up-regulated
2274	Bt.44330	LRP10	low density lipoprotein receptor-related protein 10	0.000316879	1.06771	Up-regulated
1685	Bt.77469	KCTD20	potassium channel tetramerisation domain containing 20	6.8416e-05	0.893327	Down-regulated
1685	Bt.77469	KCTD20	potassium channel tetramerisation domain containing 20	6.8416e-05	0.893327	Down-regulated
5271	Bt.4908	RBBP7	retinoblastoma binding protein 7	0.000265911	0.89273	Down-regulated
779	Bt.90218	TES	testis derived transcript (3 LIM domains)	0.000610689	0.875245	Down-regulated
2559	Bt.64693	Dnaja1	DnaJ (Hsp40) homolog, subfamily A, member 1	0.000442293	0.867036	Down-regulated
2559	Bt.64693	Dnaja1	DnaJ (Hsp40) homolog, subfamily A, member 1	0.000442293	0.867036	Down-regulated
5633	Bt.2568	ADFP	adipose differentiation-related protein	0.000157168	0.856417	Down-regulated
2887	Bt.61617	UHRF2	ubiquitin-like, containing PHD and RING finger domains, 2	0.000439983	0.856087	Down-regulated
9071	Bt.66625	CNOT4	CCR4-NOT transcription complex, subunit 4	0.000437896	0.855134	Down-regulated
5836	Bt.64649	Znf313	zinc finger protein 313	0.00151672	0.852495	Down-regulated
8035	Bt.38851	RHPN2	rhophilin, Rho GTPase binding protein 2	0.000230282	0.848287	Down-regulated
8474	Bt.89593	PRPF4B	PRP4 pre-mRNA processing factor 4 homolog B (yeast)	0.00143854	0.845408	Down-regulated
1782	Bt.53344	ARHGAP21	Rho GTPase activating protein 21	0.000850676	0.843894	Down-regulated
3093	Bt.53211	LOC615039	hypothetical LOC615039	1.14383e-05	0.843691	Down-regulated
3093	Bt.53211	LOC615039	hypothetical LOC615039	1.14383e-05	0.843691	Down-regulated
5	Bt.29924	MDM4	Mdm4, transformed 3T3 cell double minute 4, p53 binding protein (mouse)	0.000824537	0.836946	Down-regulated
3518	Bt.28502	FAM83D	family with sequence similarity 83, member D	0.000417802	0.815353	Down-regulated
3518	Bt.28502	FAM83D	family with sequence similarity 83, member D	0.000417802	0.815353	Down-regulated
8867	Bt.64897	IGFBP3	insulin-like growth factor binding protein 3	0.0015971	0.814326	Down-regulated
2719	Bt.75092	DIDO1	death inducer-obliterator 1	4.49e-07	0.798335	Down-regulated
2719	Bt.75092	DIDO1	death inducer-obliterator 1	4.49e-07	0.798335	Down-regulated
337	Bt.17282	SNIP1	Smad nuclear interacting protein 1	0.00158127	0.794623	Down-regulated
288	Bt.28094	CASP7	caspase 7, apoptosis-related cysteine peptidase	1.68e-06	0.791654	Down-regulated
288	Bt.28094	CASP7	caspase 7, apoptosis-related cysteine peptidase	1.68e-06	0.791654	Down-regulated
893	Bt.59331	UAP1	UDP-N-acteylglucosamine pyrophosphorylase 1	3.55133e-05	0.790452	Down-regulated
893	Bt.59331	UAP1	UDP-N-acteylglucosamine pyrophosphorylase 1	3.55133e-05	0.790452	Down-regulated
2167	Bt.20080	WSB1	WD repeat and SOCS box-containing 1	0.000214607	0.782322	Down-regulated
2167	Bt.20080	WSB1	WD repeat and SOCS box-containing 1	0.000214607	0.782322	Down-regulated
10961	Bt.20683	TP53INP2	tumor protein p53 inducible nuclear protein 2	0.000874769	0.771775	Down-regulated
10961	Bt.20683	TP53INP2	tumor protein p53 inducible nuclear protein 2	0.000874769	0.771775	Down-regulated
1607	Bt.4371	GADD45B	growth arrest and DNA-damage-inducible, beta	0.0013149	0.770497	Down-regulated
1897	Bt.12732	NYREN18	NEDD8 ultimate buster-1	3.56514e-05	0.768408	Down-regulated
1897	Bt.12732	NYREN18	NEDD8 ultimate buster-1	3.56514e-05	0.768408	Down-regulated
5143	Bt.4106	F3	coagulation factor III (thromboplastin, tissue factor)	0.00150891	0.764779	Down-regulated
4274	Bt.11909	DUSP6	dual specificity phosphatase 6	0.000701201	0.751864	Down-regulated
4274	Bt.11909	DUSP6	dual specificity phosphatase 6	0.000701201	0.751864	Down-regulated
5332	Bt.12314	PFKFB3	6-phosphofructo-2-kinase/fructose-2,6-biphosphatase 3	3.96914e-05	0.710209	Down-regulated
5332	Bt.12314	PFKFB3	6-phosphofructo-2-kinase/fructose-2,6-biphosphatase 3	3.96914e-05	0.710209	Down-regulated
8731	Bt.27784	PPP1R10	protein phosphatase 1, regulatory (inhibitor) subunit 10	4.21e-07	0.706706	Down-regulated
8731	Bt.27784	PPP1R10	protein phosphatase 1, regulatory (inhibitor) subunit 10	4.21e-07	0.706706	Down-regulated
11924	Bt.37906	YOD1	YOD1 OTU deubiquinating enzyme 1 homolog (S. cerevisiae)	3.39402e-05	0.688988	Down-regulated
11924	Bt.37906	YOD1	YOD1 OTU deubiquinating enzyme 1 homolog (S. cerevisiae)	3.39402e-05	0.688988	Down-regulated
9151	Bt.77424	Fubp1	far upstream element (FUSE) binding protein 1	0.00138745	0.687262	Down-regulated
9151	Bt.77424	Fubp1	far upstream element (FUSE) binding protein 1	0.00138745	0.687262	Down-regulated
5840	Bt.1658	DUSP1	dual specificity phosphatase 1	0.000276438	0.642889	Down-regulated
5840	Bt.1658	DUSP1	dual specificity phosphatase 1	0.000276438	0.642889	Down-regulated
320		TMEM121	transmembrane protein 121	2.63918e-05	0.492583	Down-regulated
320		TMEM121	transmembrane protein 121	2.63918e-05	0.492583	Down-regulated
967	Bt.73261	LOC513955	hypothetical LOC513955	6.85314e-05	0.418947	Down-regulated

## Sheet: 0 vs. 2h
Table S6 Sheet 2. Genes differentially expressed between 0 and 2h of recovery
Probe	UniGene ID	Gene name	Gene Product	P-value	Fold change (0h vs. 2h)	Comment
42	Bt.34521	RBM12	RNA binding motif protein 12	0.000452853	2.49781	Up-regulated
4986	Bt.89574	KIAA0182	KIAA0182	0.00015045	1.65083	Up-regulated
4986	Bt.89574	KIAA0182	KIAA0182	0.00015045	1.65083	Up-regulated
385	Bt.36587	APLN	apelin, AGTRL1 ligand	0.000390659	1.50615	Up-regulated
6897	Bt.21510	GPR107	G protein-coupled receptor 107	0.00052826	1.35326	Up-regulated
6897	Bt.21510	GPR107	G protein-coupled receptor 107	0.00052826	1.35326	Up-regulated
6288	Bt.13965	CNTNAP1	contactin associated protein 1	2.48e-07	1.33167	Up-regulated
6288	Bt.13965	CNTNAP1	contactin associated protein 1	2.48e-07	1.33167	Up-regulated
7223	Bt.500	HK1	hexokinase 1	0.000108524	1.30444	Up-regulated
7223	Bt.500	HK1	hexokinase 1	0.000108524	1.30444	Up-regulated
5165	Bt.2056	APEH	N-acylaminoacyl-peptide hydrolase	0.000356549	1.29715	Up-regulated
5165	Bt.2056	APEH	N-acylaminoacyl-peptide hydrolase	0.000356549	1.29715	Up-regulated
265	Bt.20277	TOP2A	topoisomerase (DNA) II alpha 170kDa	0.00078607	1.29588	Up-regulated
4001	Bt.26739	TOMM40L	translocase of outer mitochondrial membrane 40 homolog (yeast)-like	0.000557284	1.28991	Up-regulated
3414	Bt.61384	UNC84B	unc-84 homolog B (C. elegans)	0.00011637	1.27923	Up-regulated
3414	Bt.61384	UNC84B	unc-84 homolog B (C. elegans)	0.00011637	1.27923	Up-regulated
6978	Bt.22374	MGC137396	similar to CG9339-PF	9.39e-06	1.26704	Up-regulated
6978	Bt.22374	MGC137396	similar to CG9339-PF	9.39e-06	1.26704	Up-regulated
4914	Bt.64707	LOC146346	hypothetical protein LOC146346	0.000776269	1.26644	Up-regulated
1401	Bt.3199	RUSC1	RUN and SH3 domain containing 1	0.000221096	1.24531	Up-regulated
8460	Bt.5530	DHRS3	dehydrogenase/reductase (SDR family) member 3	0.000377253	1.2254	Up-regulated
8460	Bt.5530	DHRS3	dehydrogenase/reductase (SDR family) member 3	0.000377253	1.2254	Up-regulated
3739	Bt.28081	POGZ	pogo transposable element with ZNF domain	0.000189317	1.22136	Up-regulated
2709	Bt.21070	MRPL10	mitochondrial ribosomal protein L10	0.000769143	1.21339	Up-regulated
1116	Bt.25186	BCAT1	branched chain aminotransferase 1, cytosolic	0.00101346	1.20369	Up-regulated
393	Bt.58700	C9orf58	chromosome 9 open reading frame 58	0.000166772	1.20137	Up-regulated
393	Bt.58700	C9orf58	chromosome 9 open reading frame 58	0.000166772	1.20137	Up-regulated
1109	Bt.17683	DBF4	DBF4 homolog (S. cerevisiae)	0.000560078	1.19628	Up-regulated
2415	Bt.46615	MGC138967	similar to CG10809-PA	0.00148398	1.18158	Up-regulated
8159	Bt.89557		Transcribed locus	1.96e-05	1.16648	Up-regulated
8159				1.96e-05	1.16648	Up-regulated
4349	Bt.66386	WRNIP1	Werner helicase interacting protein 1	4.59e-05	1.14631	Up-regulated
4349	Bt.66386	WRNIP1	Werner helicase interacting protein 1	4.59e-05	1.14631	Up-regulated
4144	Bt.49595	TMEM111	transmembrane protein 111	8.44e-05	0.876102	down-regulated
4144	Bt.49595	TMEM111	transmembrane protein 111	8.44e-05	0.876102	down-regulated
4834	Bt.8545	MRPL43	mitochondrial ribosomal protein L43	9.09e-05	0.87421	down-regulated
4834	Bt.8545	MRPL43	mitochondrial ribosomal protein L43	9.09e-05	0.87421	down-regulated
8583	Bt.52379	QRICH1	glutamine-rich 1	0.000137079	0.867104	down-regulated
8404	Bt.76983	BIRC5	Baculoviral IAP repeat-containing 5 (survivin)	0.00034293	0.865149	down-regulated
5040	Bt.1786	YME1L1	YME1-like 1 (S. cerevisiae)	0.000619741	0.861594	down-regulated
5040	Bt.1786	YME1L1	YME1-like 1 (S. cerevisiae)	0.000619741	0.861594	down-regulated
8159	Bt.11282		Transcribed locus	1.96e-05	0.857281	down-regulated
8159	Bt.11282		Transcribed locus	1.96e-05	0.857281	down-regulated
1477	Bt.12399	NEU1	sialidase 1 (lysosomal sialidase)	1.84e-05	0.83595	down-regulated
3140	Bt.56130	SIAHBP1	fuse-binding protein-interacting repressor	0.00111056	0.834895	down-regulated
3140	Bt.56130	SIAHBP1	fuse-binding protein-interacting repressor	0.00111056	0.834895	down-regulated
3806	Bt.25997	CABLES1	Cdk5 and Abl enzyme substrate 1	0.000852658	0.834548	down-regulated
11849	Bt.9469	DNAJC10	DnaJ (Hsp40) homolog, subfamily C, member 10	0.000759213	0.829061	down-regulated
3736	Bt.49705	PRDX6	peroxiredoxin 6	0.00108581	0.827087	down-regulated
3736	Bt.49705	PRDX6	peroxiredoxin 6	0.00108581	0.827087	down-regulated
7122	Bt.22	PPP1R8	protein phosphatase 1, regulatory (inhibitor) subunit 8	0.00131595	0.821455	down-regulated
9896	Bt.58080	ZNF3	zinc finger protein 3	1.85e-06	0.817902	down-regulated
9896	Bt.58080	ZNF3	zinc finger protein 3	1.85e-06	0.817902	down-regulated
2887	Bt.61617	UHRF2	ubiquitin-like, containing PHD and RING finger domains, 2	0.000439983	0.817883	down-regulated
2887	Bt.61617	UHRF2	ubiquitin-like, containing PHD and RING finger domains, 2	0.000439983	0.817883	down-regulated
9907	Bt.59214	FGD5	FYVE, RhoGEF and PH domain containing 5	8.01e-05	0.816453	down-regulated
4400	Bt.49192	RPL15	ribosomal protein L15	0.000657603	0.81433	down-regulated
4400	Bt.49192	RPL15	ribosomal protein L15	0.000657603	0.81433	down-regulated
2357	Bt.5184	Ankrd40	ankyrin repeat domain 40	2.39e-06	0.812381	down-regulated
2357	Bt.5184	Ankrd40	ankyrin repeat domain 40	2.39e-06	0.812381	down-regulated
595	Bt.6522	DNAJB6	DnaJ (Hsp40) homolog, subfamily B, member 6	0.00149639	0.811002	down-regulated
9071	Bt.66625	CNOT4	CCR4-NOT transcription complex, subunit 4	0.000437896	0.810971	down-regulated
4656	Bt.32544	NVL	nuclear VCP-like	0.000128076	0.803804	down-regulated
3472	Bt.49273	POLR2F	polymerase (RNA) II (DNA directed) polypeptide F	0.00090677	0.800728	down-regulated
3472	Bt.49273	POLR2F	polymerase (RNA) II (DNA directed) polypeptide F	0.00090677	0.800728	down-regulated
1090	Bt.7391	APLP1	amyloid beta (A4) precursor-like protein 1	3.84e-06	0.799067	down-regulated
7060	Bt.11280	BANP	BTG3 associated nuclear protein	0.00012219	0.790174	down-regulated
7060	Bt.11280	BANP	BTG3 associated nuclear protein	0.00012219	0.790174	down-regulated
5836	Bt.64649	Znf313	zinc finger protein 313	0.00151672	0.786717	down-regulated
3865	Bt.52937	hCG_20417	mitochondrial ribosomal protein L20	0.00010856	0.786278	down-regulated
3865	Bt.52937	hCG_20417	mitochondrial ribosomal protein L20	0.00010856	0.786278	down-regulated
5271	Bt.4908	RBBP7	retinoblastoma binding protein 7	0.000265911	0.783934	down-regulated
1685	Bt.77469	KCTD20	potassium channel tetramerisation domain containing 20	6.84e-05	0.773832	down-regulated
1685	Bt.77469	KCTD20	potassium channel tetramerisation domain containing 20	6.84e-05	0.773832	down-regulated
3177	Bt.48951	ASB11	ankyrin repeat and SOCS box-containing 11	1.21e-05	0.773299	down-regulated
3177	Bt.48951	ASB11	ankyrin repeat and SOCS box-containing 11	1.21e-05	0.773299	down-regulated
779	Bt.90218	TES	testis derived transcript (3 LIM domains)	0.000610689	0.763934	down-regulated
10834	Bt.18408	CCDC117	coiled-coil domain containing 117	0.00106533	0.759674	down-regulated
10834	Bt.18408	CCDC117	coiled-coil domain containing 117	0.00106533	0.759674	down-regulated
3757	Bt.2005	LSM1	LSM1 homolog, U6 small nuclear RNA associated (S. cerevisiae)	1.5e-07	0.74617	down-regulated
3757	Bt.2005	LSM1	LSM1 homolog, U6 small nuclear RNA associated (S. cerevisiae)	1.5e-07	0.74617	down-regulated
337	Bt.17282	SNIP1	Smad nuclear interacting protein 1	0.00158127	0.744157	down-regulated
8808	Bt.53659	ABHD13	abhydrolase domain containing 13	4.64e-05	0.742459	down-regulated
8808	Bt.53659	ABHD13	abhydrolase domain containing 13	4.64e-05	0.742459	down-regulated
1897	Bt.12732	NYREN18	NEDD8 ultimate buster-1	3.57e-05	0.73424	down-regulated
1897	Bt.12732	NYREN18	NEDD8 ultimate buster-1	3.57e-05	0.73424	down-regulated
967	Bt.73261	LOC513955	hypothetical LOC513955	6.85e-05	0.734215	down-regulated
4952	Bt.2642	ZNF706	zinc finger protein 706	0.000593589	0.728208	down-regulated
4952	Bt.2642	ZNF706	zinc finger protein 706	0.000593589	0.728208	down-regulated
3089	Bt.22538	FZD8	frizzled homolog 8 (Drosophila)	9.71e-05	0.726792	down-regulated
2287	Bt.27376	Bag4	BCL2-associated athanogene 4	4.25e-07	0.723285	down-regulated
2287	Bt.27376	Bag4	BCL2-associated athanogene 4	4.25e-07	0.723285	down-regulated
1782	Bt.53344	ARHGAP21	Rho GTPase activating protein 21	0.000850676	0.723116	down-regulated
8731	Bt.27784	PPP1R10	protein phosphatase 1, regulatory (inhibitor) subunit 10	4.21e-07	0.719613	down-regulated
8731	Bt.27784	PPP1R10	protein phosphatase 1, regulatory (inhibitor) subunit 10	4.21e-07	0.719613	down-regulated
8644	Bt.8738	HSPH1	heat shock 105kDa/110kDa protein 1	5.51e-05	0.718752	down-regulated
8644	Bt.8738	HSPH1	heat shock 105kDa/110kDa protein 1	5.51e-05	0.718752	down-regulated
5143	Bt.4106	F3	coagulation factor III (thromboplastin, tissue factor)	0.00150891	0.71834	down-regulated
3518	Bt.28502	FAM83D	family with sequence similarity 83, member D	0.000417802	0.713785	down-regulated
3518	Bt.28502	FAM83D	family with sequence similarity 83, member D	0.000417802	0.713785	down-regulated
5966	Bt.5519	TncRNA	trophoblast-derived noncoding RNA	0.000328087	0.710419	down-regulated
5966	Bt.5519	TncRNA	trophoblast-derived noncoding RNA	0.000328087	0.710419	down-regulated
2559	Bt.64693	Dnaja1	DnaJ (Hsp40) homolog, subfamily A, member 1	0.000442293	0.690349	down-regulated
2559	Bt.64693	Dnaja1	DnaJ (Hsp40) homolog, subfamily A, member 1	0.000442293	0.690349	down-regulated
10961	Bt.20683	TP53INP2	tumor protein p53 inducible nuclear protein 2	0.000874769	0.675669	down-regulated
10961	Bt.20683	TP53INP2	tumor protein p53 inducible nuclear protein 2	0.000874769	0.675669	down-regulated
893	Bt.59331	UAP1	UDP-N-acteylglucosamine pyrophosphorylase 1	3.55e-05	0.659112	down-regulated
893	Bt.59331	UAP1	UDP-N-acteylglucosamine pyrophosphorylase 1	3.55e-05	0.659112	down-regulated
4027	Bt.11096	KPNA4	karyopherin alpha 4 (importin alpha 3)	0.00070383	0.651833	down-regulated
4027	Bt.11096	KPNA4	karyopherin alpha 4 (importin alpha 3)	0.00070383	0.651833	down-regulated
7815	Bt.6432	FAM44B	family with sequence similarity 44, member B	0.0013954	0.642694	down-regulated
6997	Bt.15697	PER2	period homolog 2 (Drosophila)	0.00126183	0.614594	down-regulated
10996	Bt.22526	HSPB8	heat shock 22kDa protein 8	7.83e-05	0.610479	down-regulated
10996	Bt.22526	HSPB8	heat shock 22kDa protein 8	7.83e-05	0.610479	down-regulated
11924	Bt.37906	YOD1	YOD1 OTU deubiquinating enzyme 1 homolog (S. cerevisiae)	3.39e-05	0.607819	down-regulated
11924	Bt.37906	YOD1	YOD1 OTU deubiquinating enzyme 1 homolog (S. cerevisiae)	3.39e-05	0.607819	down-regulated
2027	Bt.10259	PLK2	polo-like kinase 2 (Drosophila)	0.00014694	0.602728	down-regulated
320		TMEM121	transmembrane protein 121	2.64e-05	0.601344	down-regulated
5332	Bt.12314	PFKFB3	6-phosphofructo-2-kinase/fructose-2,6-biphosphatase 3	3.97e-05	0.598072	down-regulated
5332	Bt.12314	PFKFB3	6-phosphofructo-2-kinase/fructose-2,6-biphosphatase 3	3.97e-05	0.598072	down-regulated
288	Bt.28094	CASP7	caspase 7, apoptosis-related cysteine peptidase	1.68e-06	0.595058	down-regulated
288	Bt.28094	CASP7	caspase 7, apoptosis-related cysteine peptidase	1.68e-06	0.595058	down-regulated
4274	Bt.11909	DUSP6	dual specificity phosphatase 6	0.000701201	0.593725	down-regulated
4274	Bt.11909	DUSP6	dual specificity phosphatase 6	0.000701201	0.593725	down-regulated
8867	Bt.64897	IGFBP3	insulin-like growth factor binding protein 3	0.0015971	0.587503	down-regulated
5633	Bt.2568	ADFP	adipose differentiation-related protein	0.000157168	0.544075	down-regulated
5633	Bt.2568	ADFP	adipose differentiation-related protein	0.000157168	0.544075	down-regulated
5840	Bt.1658	DUSP1	dual specificity phosphatase 1	0.000276438	0.509476	down-regulated
5840	Bt.1658	DUSP1	dual specificity phosphatase 1	0.000276438	0.509476	down-regulated
7811	Bt.39540	IL15RA	interleukin 15 receptor, alpha	0.000207216	0.44008	down-regulated
7811	Bt.39540	IL15RA	interleukin 15 receptor, alpha	0.000207216	0.44008	down-regulated
