# Supplementary material for: Effects of High Hydrostatic Pressure on Expression Profiles of In Vitro Produced Vitrified Bovine Blastocysts
Source: Sci Rep. 2016 Feb 17;6:21215. doi: 10.1038/srep21215 (PMC4756375; doi:10.1038/srep21215)
Supplement: Supplementary Table S7 [file srep21215-s8.xls]

## Sheet: 0 vs. 1h
Table S7 Sheet 1. Unique differentials of the 0 vs. 1h comparison
Probe	UniGene ID	Gene name	Gene Product	P-value	Comment
4237	Bt.87845	COX5B	cytochrome c oxidase subunit Vb	4.62e-05	Up-regulated
5625	Bt.45080	LRRC45	leucine rich repeat containing 45	2.36e-05	Up-regulated
4237	Bt.87845	COX5B	cytochrome c oxidase subunit Vb	2e-05	Up-regulated
7986	Bt.66	NDUFA3	NADH dehydrogenase (ubiquinone) 1 alpha subcomplex, 3, 9kDa	0.000138015	Up-regulated
7986	Bt.66	NDUFA3	NADH dehydrogenase (ubiquinone) 1 alpha subcomplex, 3, 9kDa	0.000226394	Up-regulated
1109	Bt.17683	DBF4	DBF4 homolog (S. cerevisiae)	0.000560078	Up-regulated
2274	Bt.44330	LRP10	low density lipoprotein receptor-related protein 10	0.000316879	Up-regulated
2719	Bt.75092	DIDO1	death inducer-obliterator 1	4.49e-07	Down-regulated
3093	Bt.53211	LOC615039	hypothetical LOC615039	1.14e-05	Down-regulated
320		TMEM121	transmembrane protein 121	2.64e-05	Down-regulated
3093	Bt.53211	LOC615039	hypothetical LOC615039	1.14e-05	Down-regulated
2167	Bt.20080	WSB1	WD repeat and SOCS box-containing 1	0.000214607	Down-regulated
8035	Bt.38851	RHPN2	rhophilin, Rho GTPase binding protein 2	0.000230282	Down-regulated
2719	Bt.75092	DIDO1	death inducer-obliterator 1	4.49e-07	Down-regulated
5	Bt.29924	MDM4	Mdm4, transformed 3T3 cell double minute 4, p53 binding protein (mouse)	0.000824537	Down-regulated
2167	Bt.20080	WSB1	WD repeat and SOCS box-containing 1	0.000214607	Down-regulated
1607	Bt.4371	GADD45B	growth arrest and DNA-damage-inducible, beta	0.0013149	Down-regulated
9151	Bt.77424	Fubp1	far upstream element (FUSE) binding protein 1	0.00138745	Down-regulated
8474	Bt.89593	PRPF4B	PRP4 pre-mRNA processing factor 4 homolog B (yeast)	0.00143854	Down-regulated
9151	Bt.77424	Fubp1	far upstream element (FUSE) binding protein 1	0.00138745	Down-regulated

## Sheet: 0 vs. 2h
Table S7 Sheet 2. Unique differentials of the 0 vs. 2h comparison
Probe	UniGene ID	Gene name	Gene Product	P-value	Comment
6978	Bt.22374	MGC137396	similar to CG9339-PF	9.39e-06	Up-regulated
6978	Bt.22374	MGC137396	similar to CG9339-PF	9.39e-06	Up-regulated
4349	Bt.66386	WRNIP1	Werner helicase interacting protein 1	4.58662e-05	Up-regulated
4349	Bt.66386	WRNIP1	Werner helicase interacting protein 1	4.58662e-05	Up-regulated
393	Bt.58700	C9orf58	chromosome 9 open reading frame 58	0.000166772	Up-regulated
3739	Bt.28081	POGZ	pogo transposable element with ZNF domain	0.000189317	Up-regulated
8460	Bt.5530	DHRS3	dehydrogenase/reductase (SDR family) member 3	0.000377253	Up-regulated
8159	Bt.89557		Transcribed locus	1.96207e-05	Up-regulated
8159				1.96207e-05	Up-regulated
4001	Bt.26739	TOMM40L	translocase of outer mitochondrial membrane 40 homolog (yeast)-like	0.000557284	Up-regulated
393	Bt.58700	C9orf58	chromosome 9 open reading frame 58	0.000166772	Up-regulated
2709	Bt.21070	MRPL10	mitochondrial ribosomal protein L10	0.000769143	Up-regulated
8460	Bt.5530	DHRS3	dehydrogenase/reductase (SDR family) member 3	0.000377253	Up-regulated
1109	Bt.17683	DBF4	DBF4 homolog (S. cerevisiae)	0.000560078	Up-regulated
2415	Bt.46615	MGC138967	similar to CG10809-PA	0.00148398	Up-regulated
9896	Bt.58080	ZNF3	zinc finger protein 3	1.85e-06	Down-regulated
9896	Bt.58080	ZNF3	zinc finger protein 3	1.85e-06	Down-regulated
1477	Bt.12399	NEU1	sialidase 1 (lysosomal sialidase)	1.84173e-05	Down-regulated
8644	Bt.8738	HSPH1	heat shock 105kDa/110kDa protein 1	5.50954e-05	Down-regulated
8644	Bt.8738	HSPH1	heat shock 105kDa/110kDa protein 1	5.50954e-05	Down-regulated
3089	Bt.22538	FZD8	frizzled homolog 8 (Drosophila)	9.70526e-05	Down-regulated
7060	Bt.11280	BANP	BTG3 associated nuclear protein	0.00012219	Down-regulated
3865	Bt.52937	hCG_20417	mitochondrial ribosomal protein L20	0.00010856	Down-regulated
5966	Bt.5519	TncRNA	trophoblast-derived noncoding RNA	0.000328087	Down-regulated
8404	Bt.76983	BIRC5	Baculoviral IAP repeat-containing 5 (survivin)	0.00034293	Down-regulated
8808	Bt.53659	ABHD13	abhydrolase domain containing 13	4.64422e-05	Down-regulated
2887	Bt.61617	UHRF2	ubiquitin-like, containing PHD and RING finger domains, 2	0.000439983	Down-regulated
5040	Bt.1786	YME1L1	YME1-like 1 (S. cerevisiae)	0.000619741	Down-regulated
11849	Bt.9469	DNAJC10	DnaJ (Hsp40) homolog, subfamily C, member 10	0.000759213	Down-regulated
3472	Bt.49273	POLR2F	polymerase (RNA) II (DNA directed) polypeptide F	0.00090677	Down-regulated
10996	Bt.22526	HSPB8	heat shock 22kDa protein 8	7.82826e-05	Down-regulated
3736	Bt.49705	PRDX6	peroxiredoxin 6	0.00108581	Down-regulated
3140	Bt.56130	SIAHBP1	fuse-binding protein-interacting repressor	0.00111056	Down-regulated
5966	Bt.5519	TncRNA	trophoblast-derived noncoding RNA	0.000328087	Down-regulated
3140	Bt.56130	SIAHBP1	fuse-binding protein-interacting repressor	0.00111056	Down-regulated
3736	Bt.49705	PRDX6	peroxiredoxin 6	0.00108581	Down-regulated
4834	Bt.8545	MRPL43	mitochondrial ribosomal protein L43	9.09437e-05	Down-regulated
10834	Bt.18408	CCDC117	coiled-coil domain containing 117	0.00106533	Down-regulated
7122	Bt.22	PPP1R8	protein phosphatase 1, regulatory (inhibitor) subunit 8	0.00131595	Down-regulated
5040	Bt.1786	YME1L1	YME1-like 1 (S. cerevisiae)	0.000619741	Down-regulated
595	Bt.6522	DNAJB6	DnaJ (Hsp40) homolog, subfamily B, member 6	0.00149639	Down-regulated
