# Supplementary material for: Effects of High Hydrostatic Pressure on Expression Profiles of In Vitro Produced Vitrified Bovine Blastocysts
Source: Sci Rep. 2016 Feb 17;6:21215. doi: 10.1038/srep21215 (PMC4756375; doi:10.1038/srep21215)
Supplement: Supplementary Table S8 [file srep21215-s9.xls]

## Sheet: 0 vs. 1h and 0 vs. 2h
Table S8. Overlapped differentials of the 0 vs. 1h and 0 vs. 2h comparisons*
Probe	UniGene ID	Gene name	Gene Product	P-value	0 vs. 1h	0 vs. 2h
6288	Bt.13965	CNTNAP1	contactin associated protein 1	2.48e-07	1	1
6288	Bt.13965	CNTNAP1	contactin associated protein 1	2.48e-07	1	1
3414	Bt.61384	UNC84B	unc-84 homolog B (C. elegans)	0.00011637	1	1
5165	Bt.2056	APEH	N-acylaminoacyl-peptide hydrolase	0.000356549	1	1
3414	Bt.61384	UNC84B	unc-84 homolog B (C. elegans)	0.00011637	1	1
5165	Bt.2056	APEH	N-acylaminoacyl-peptide hydrolase	0.000356549	1	1
8731	Bt.27784	PPP1R10	protein phosphatase 1, regulatory (inhibitor) subunit 10	4.21e-07	-1	-1
8731	Bt.27784	PPP1R10	protein phosphatase 1, regulatory (inhibitor) subunit 10	4.21e-07	-1	-1
11924	Bt.37906	YOD1	YOD1 OTU deubiquinating enzyme 1 homolog (S. cerevisiae)	3.39402e-05	-1	-1
893	Bt.59331	UAP1	UDP-N-acteylglucosamine pyrophosphorylase 1	3.55133e-05	-1	-1
1897	Bt.12732	NYREN18	NEDD8 ultimate buster-1	3.56514e-05	-1	-1
5332	Bt.12314	PFKFB3	6-phosphofructo-2-kinase/fructose-2,6-biphosphatase 3	3.96914e-05	-1	-1
5332	Bt.12314	PFKFB3	6-phosphofructo-2-kinase/fructose-2,6-biphosphatase 3	3.96914e-05	-1	-1
893	Bt.59331	UAP1	UDP-N-acteylglucosamine pyrophosphorylase 1	3.55133e-05	-1	-1
967	Bt.73261	LOC513955	hypothetical LOC513955	6.85314e-05	-1	-1
1897	Bt.12732	NYREN18	NEDD8 ultimate buster-1	3.56514e-05	-1	-1
11924	Bt.37906	YOD1	YOD1 OTU deubiquinating enzyme 1 homolog (S. cerevisiae)	3.39402e-05	-1	-1
1685	Bt.77469	KCTD20	potassium channel tetramerisation domain containing 20	6.8416e-05	-1	-1
3518	Bt.28502	FAM83D	family with sequence similarity 83, member D	0.000417802	-1	-1
9071	Bt.66625	CNOT4	CCR4-NOT transcription complex, subunit 4	0.000437896	-1	-1
2559	Bt.64693	Dnaja1	DnaJ (Hsp40) homolog, subfamily A, member 1	0.000442293	-1	-1
3518	Bt.28502	FAM83D	family with sequence similarity 83, member D	0.000417802	-1	-1
779	Bt.90218	TES	testis derived transcript (3 LIM domains)	0.000610689	-1	-1
4274	Bt.11909	DUSP6	dual specificity phosphatase 6	0.000701201	-1	-1
1782	Bt.53344	ARHGAP21	Rho GTPase activating protein 21	0.000850676	-1	-1
10961	Bt.20683	TP53INP2	tumor protein p53 inducible nuclear protein 2	0.000874769	-1	-1
4274	Bt.11909	DUSP6	dual specificity phosphatase 6	0.000701201	-1	-1
2887	Bt.61617	UHRF2	ubiquitin-like, containing PHD and RING finger domains, 2	0.000439983	-1	-1
2559	Bt.64693	Dnaja1	DnaJ (Hsp40) homolog, subfamily A, member 1	0.000442293	-1	-1
5143	Bt.4106	F3	coagulation factor III (thromboplastin, tissue factor)	0.00150891	-1	-1
5836	Bt.64649	Znf313	zinc finger protein 313	0.00151672	-1	-1
337	Bt.17282	SNIP1	Smad nuclear interacting protein 1	0.00158127	-1	-1
10961	Bt.20683	TP53INP2	tumor protein p53 inducible nuclear protein 2	0.000874769	-1	-1
288	Bt.28094	CASP7	caspase 7, apoptosis-related cysteine peptidase	1.68e-06	-1	-1
1685	Bt.77469	KCTD20	potassium channel tetramerisation domain containing 20	6.84e-05	-1	-1
288	Bt.28094	CASP7	caspase 7, apoptosis-related cysteine peptidase	1.68e-06	-1	-1
5633	Bt.2568	ADFP	adipose differentiation-related protein	0.000157168	-1	-1
5271	Bt.4908	RBBP7	retinoblastoma binding protein 7	0.000265911	-1	-1
5840	Bt.1658	DUSP1	dual specificity phosphatase 1	0.000276438	-1	-1
5840	Bt.1658	DUSP1	dual specificity phosphatase 1	0.000276438	-1	-1
8867	Bt.64897	IGFBP3	insulin-like growth factor binding protein 3	0.0015971	-1	-1
320		TMEM121	transmembrane protein 121	2.64e-05	-1	-1
*: 1: up-regualted; -1: down-regulated
