# Supplementary material for: Effects of High Hydrostatic Pressure on Expression Profiles of In Vitro Produced Vitrified Bovine Blastocysts
Source: Sci Rep. 2016 Feb 17;6:21215. doi: 10.1038/srep21215 (PMC4756375; doi:10.1038/srep21215)
Supplement: Supplementary Table S9 [file srep21215-s10.xls]

## Sheet: Sheet1
Table S9. Primers for real time qRT-PCR
Genes	Accession number	Primer sequences (5' - 3')	Annealing temperature (°C)	Fragment size (bp)
HSPB8	NM_001014955.1	ACGACTTGACTGCCTCTTGG	60	195
		GCTTAAAGCTGTGCACGTTG
HSPH1	NM_001075302.1	ACAGCCCCAGGTACAAACTG	60	205
		TCCCTAACTGCCAGACCAAG
CASP7	XM_002698509.3	TGGAACAGATGGCAAGACAG	60	200
		CGGCTTCAACTGGGATCTTA
NET1	XM_010811281.1	CAAGCAAAGTGTTGCTCTGC	60	197
		CATCCTCACGTCTCCATCCT
DIDO1	XM_010811602.1	TCTCGACTCAGCACCATTTG	60	200
		AGCTCCTTGGACACTGAGGA
EIF4B	NM_001035028.2	TACAGGCGGGATGATAGAGG	60	205
		GCTGCAGTTTCTCCTGTTCC
F3	NM_182651.2	GGTGATGCTGGTGCTGAGTA	60	199
		AGGAGGCATTGCTGACAATC
APLP1	NM_001038095.2	GAACCAGACCCACAGCTCTC	60	195
		GTGGAAAGGCACAACTTGGT
β-ACTIN	NM_173979.3	GACATCCGCAAGGACCTCTA	60	205
		ACATCTGCTGGAAGGTGGAC
